# Supplementary material for: A Novel Network Profiling Analysis Reveals System Changes in Epithelial-Mesenchymal Transition
Source: PLoS One. 2011 Jun 7;6(6):e20804. doi: 10.1371/journal.pone.0020804 (PMC3110206; doi:10.1371/journal.pone.0020804)
Supplement: Table S1 — List of candidate regulators mapped to 1183 transcription factors and 47 nuclear receptors. (XLS) [file pone.0020804.s006.xls]

## Sheet: Supplementary table 1
Entrez Gene	Gene Symbol	TF / NR	Probe ID
88	ACTN2	TF	203861_s_at,203862_s_at,203863_at,203864_s_at
166	AES	TF	217729_s_at
190	NR0B1	NR	206644_at,206645_s_at
196	AHR	NR	202820_at
257	ALX3	TF	207690_at
326	AIRE	TF	208090_s_at
367	AR	NR	211110_s_at,211621_at
401	PHOX2A	TF	214609_at
405	ARNT	TF	210828_s_at,218221_at,218222_x_at
406	ARNTL	TF	209824_s_at,210971_s_at
429	ASCL1	TF	209985_s_at,209986_at,209987_s_at,209988_s_at,213768_s_at
430	ASCL2	TF	207607_at
463	ZFHX3	TF	208033_s_at
466	ATF1	TF	222103_at
467	ATF3	TF	202672_s_at
468	ATF4	TF	200779_at
473	RERE	TF	200938_s_at,200939_s_at,200940_s_at,221643_s_at
474	ATOH1	TF	221336_at
546	ATRX	TF	208859_s_at,208860_s_at,208861_s_at,211022_s_at
571	BACH1	TF	204194_at,210818_s_at
579	NKX3-2	TF	207031_at
580	BARD1	TF	205345_at
602	BCL3	TF	204907_s_at,204908_s_at
604	BCL6	TF	203140_at,215990_s_at
639	PRDM1	TF	217192_s_at
646	BNC1	TF	206581_at
648	BMI1	TF	202265_at
661	POLR3D	TF	208361_s_at
668	FOXL2	TF	220102_at
672	BRCA1	TF	204531_s_at,211851_x_at
675	BRCA2	TF	208368_s_at,214727_at
677	ZFP36L1	TF	211962_s_at,211965_at,213277_at,213284_at
678	ZFP36L2	TF	201367_s_at,201368_at,201369_s_at
687	KLF9	TF	203541_s_at,203542_s_at,203543_s_at
688	KLF5	TF	209211_at,209212_s_at
689	BTF3	TF	208517_x_at,211939_x_at,214800_x_at
690	BTF3L1	TF	208529_at
694	BTG1	TF	200920_s_at,200921_s_at
811	CALR	TF	200935_at,212953_x_at,214315_x_at
860	RUNX2	TF	216994_s_at,221282_x_at,221283_at
861	RUNX1	TF	208129_x_at,209359_x_at,209360_s_at,210365_at,210805_x_at,211179_at,211180_x_at,211181_x_at,211182_x_at,211620_x_at,217263_x_at
862	RUNX1T1	TF	205528_s_at,205529_s_at,216831_s_at,216832_at
863	CBFA2T3	TF	208056_s_at
864	RUNX3	TF	204197_s_at,204198_s_at
865	CBFB	TF	202370_s_at,206788_s_at
867	CBL	TF	206607_at
898	CCNE1	TF	213523_at
902	CCNH	TF	204093_at
904	CCNT1	TF	206967_at
905	CCNT2	TF	204645_at,213743_at,214638_s_at
1029	CDKN2A	TF	207039_at,209644_x_at,211156_at
1030	CDKN2B	TF	207530_s_at
1031	CDKN2C	TF	204159_at,211792_s_at
1032	CDKN2D	TF	210240_s_at
1044	CDX1	TF	206430_at
1045	CDX2	TF	206387_at
1046	CDX4	TF	221340_at
1050	CEBPA	TF	204039_at
1051	CEBPB	TF	212501_at
1052	CEBPD	TF	203973_s_at,213003_s_at,213006_at
1053	CEBPE	TF	214523_at
1054	CEBPG	TF	204203_at
1112	FOXN3	TF	205021_s_at,205022_s_at,218031_s_at
1161	ERCC8	TF	205162_at
1316	KLF6	TF	208960_s_at,208961_s_at,211610_at
1385	CREB1	TF	204312_x_at,204313_s_at,204314_s_at,214513_s_at
1386	ATF2	TF	205446_s_at,212984_at
1387	CREBBP	TF	202160_at,211808_s_at
1388	ATF6B	TF	203168_at,211611_s_at,216208_s_at
1389	CREBL2	TF	201988_s_at,201989_s_at,201990_s_at
1390	CREM	TF	207630_s_at,209967_s_at,210171_s_at,214508_x_at
1406	CRX	TF	217510_at
1482	NKX2-5	TF	206578_at
1488	CTBP2	TF	201218_at,201219_at,201220_x_at,210554_s_at,210835_s_at,215377_at
1499	CTNNB1	TF	201533_at
1523	CUX1	TF	202367_at,214743_at
1540	CYLD	TF	213295_at,214272_at,221903_s_at,221905_at,222142_at,39582_at,60084_at
1602	DACH1	TF	205471_s_at,205472_s_at
1616	DAXX	TF	201763_s_at,216038_x_at
1628	DBP	TF	209782_s_at,209783_at
1649	DDIT3	TF	209383_at
1746	DLX2	TF	207147_at,215685_s_at
1748	DLX4	TF	208216_at,210259_s_at
1749	DLX5	TF	213707_s_at
1750	DLX6	TF	221289_at
1761	DMRT1	TF	220493_at
1810	DR1	TF	207654_x_at,209187_at,209188_x_at,216652_s_at,216653_at
1820	ARID3A	TF	205865_at
1822	ATN1	TF	208871_at,211076_x_at,40489_at
1827	RCAN1	TF	208370_s_at,215253_s_at,215254_at
1831	TSC22D3	TF	207001_x_at,208763_s_at
1869	E2F1	TF	2028_s_at,204947_at
1870	E2F2	TF	207042_at
1871	E2F3	TF	203692_s_at,203693_s_at
1874	E2F4	TF	202248_at,38707_r_at
1875	E2F5	TF	221586_s_at,222051_s_at
1876	E2F6	TF	203957_at
1877	E4F1	TF	218524_at
1958	EGR1	TF	201693_s_at,201694_s_at
1959	EGR2	TF	205249_at
1960	EGR3	TF	206115_at
1961	EGR4	TF	207767_s_at,207768_at
1997	ELF1	TF	212418_at,212420_at
1998	ELF2	TF	203822_s_at,210361_s_at
1999	ELF3	TF	201510_at,210827_s_at
2000	ELF4	TF	203490_at,31845_at
2001	ELF5	TF	220624_s_at,220625_s_at
2002	ELK1	TF	203617_x_at,210376_x_at,210850_s_at
2004	ELK3	TF	206127_at,221773_at
2005	ELK4	TF	205994_at,206919_at
2016	EMX1	TF	215264_at,215265_at
2018	EMX2	TF	221950_at
2019	EN1	TF	220559_at
2020	EN2	TF	207060_at
2023	ENO1	TF	201231_s_at,217294_s_at
2033	EP300	TF	202221_s_at,213579_s_at
2034	EPAS1	TF	200878_at,200879_s_at
2063	NR2F6	NR	209261_s_at,209262_s_at
2074	ERCC6	TF	207347_at
2077	ERF	TF	203643_at
2078	ERG	TF	211626_x_at,213541_s_at,222079_at
2099	ESR1	NR	205225_at,211233_x_at,211234_x_at,211235_s_at,211627_x_at,215552_s_at,217163_at,217190_x_at
2100	ESR2	NR	210780_at,211117_x_at,211118_x_at,211119_at,211120_x_at
2101	ESRRA	NR	1487_at,203193_at
2103	ESRRB	NR	207726_at
2104	ESRRG	NR	207981_s_at,209966_x_at
2113	ETS1	TF	214447_at
2114	ETS2	TF	201328_at,201329_s_at
2115	ETV1	TF	206501_x_at,217053_x_at,217061_s_at,221910_at,221911_at
2117	ETV3	TF	214480_at
2118	ETV4	TF	211603_s_at
2119	ETV5	TF	203348_s_at,203349_s_at,216375_s_at
2120	ETV6	TF	205585_at
2122	MECOM	TF	208434_at,215851_at,221884_at
2128	EVX1	TF	207914_x_at
2146	EZH2	TF	203358_s_at
2186	BPTF	TF	207186_s_at,209271_at
2290	FOXG1	TF	206018_at,207658_s_at
2294	FOXF1	TF	205935_at
2295	FOXF2	TF	206377_at
2296	FOXC1	TF	213260_at
2297	FOXD1	TF	206307_s_at
2298	FOXD4	TF	217032_at
2299	FOXI1	TF	208006_at
2300	FOXL1	TF	216572_at
2301	FOXE3	TF	220621_at
2302	FOXJ1	TF	205906_at
2303	FOXC2	TF	214520_at
2304	FOXE1	TF	206912_at,208239_at
2305	FOXM1	TF	202580_x_at
2306	FOXD2	TF	207653_at
2308	FOXO1	TF	202723_s_at,202724_s_at
2309	FOXO3	TF	204131_s_at,204132_s_at,210655_s_at,217399_s_at
2313	FLI1	TF	204236_at,210786_s_at,211825_s_at
2353	FOS	TF	209189_at
2354	FOSB	TF	202768_at
2355	FOSL2	TF	205409_at,218880_at,218881_s_at
2494	NR5A2	NR	208337_s_at,208343_s_at,210174_at
2516	NR5A1	NR	210333_at
2521	FUS	TF	200959_at,215744_at,217370_x_at
2551	GABPA	TF	210188_at
2553	GABPB1	TF	204618_s_at,206173_x_at
2623	GATA1	TF	210446_at
2624	GATA2	TF	207954_at,209710_at,210358_x_at
2625	GATA3	TF	209602_s_at,209603_at,209604_s_at
2626	GATA4	TF	205517_at
2627	GATA6	TF	210002_at
2636	GBX1	TF	217011_at
2637	GBX2	TF	210560_at
2649	NR6A1	NR	207742_s_at,210391_at,210392_x_at,211402_x_at
2672	GFI1	TF	206589_at
2735	GLI1	TF	206646_at
2736	GLI2	TF	207034_s_at,208057_s_at
2737	GLI3	TF	205201_at
2908	NR3C1	NR	201865_x_at,201866_s_at,211671_s_at,216321_s_at
2909	GRLF1	TF	202044_at,202045_s_at,202046_s_at
2928	GSC2	TF	221441_at
2957	GTF2A1	TF	206521_s_at
2958	GTF2A2	TF	202678_at
2959	GTF2B	TF	208066_s_at
2960	GTF2E1	TF	205930_at
2961	GTF2E2	TF	202680_at
2962	GTF2F1	TF	202354_s_at,202355_s_at,202356_s_at
2963	GTF2F2	TF	209595_at
2965	GTF2H1	TF	202451_at,202453_s_at
2966	GTF2H2	TF	221540_x_at
2967	GTF2H3	TF	222104_x_at
2968	GTF2H4	TF	203577_at
2969	GTF2I	TF	201065_s_at,210891_s_at,210892_s_at
2971	GTF3A	TF	201338_x_at,215091_s_at
2972	BRF1	TF	203754_s_at,215676_at,215677_s_at
2975	GTF3C1	TF	202320_at,35671_at
2976	GTF3C2	TF	204366_s_at,210620_s_at,212429_s_at
3054	HCFC1	TF	202473_x_at,202474_s_at
3059	HCLS1	TF	202957_at
3064	HTT	TF	202389_s_at,202390_s_at
3065	HDAC1	TF	201209_at
3066	HDAC2	TF	201833_at
3087	HHEX	TF	204689_at,215933_s_at
3090	HIC1	TF	208461_at
3091	HIF1A	TF	200989_at
3093	UBE2K	TF	202346_at,202347_s_at
3096	HIVEP1	TF	204512_at
3097	HIVEP2	TF	212641_at,212642_s_at
3104	ZBTB48	TF	205025_at
3110	MNX1	TF	214614_at
3131	HLF	TF	204753_s_at,204754_at,204755_x_at
3142	HLX	TF	214438_at
3148	HMGB2	TF	208808_s_at
3150	HMGN1	TF	200943_at,200944_s_at
3159	HMGA1	TF	206074_s_at,210457_x_at
3164	NR4A1	NR	202340_x_at,210226_at,211143_x_at
3166	HMX1	TF	207353_s_at
3169	FOXA1	TF	204667_at
3170	FOXA2	TF	210103_s_at,214312_at,40284_at
3172	HNF4A	TF	208429_x_at,214832_at,214851_at,216889_s_at
3174	HNF4G	TF	207456_at
3175	ONECUT1	TF	210745_at
3184	HNRNPD	TF	200073_s_at,205183_at,209330_s_at,213359_at,221480_at,221481_x_at
3195	TLX1	TF	207179_at
3196	TLX2	TF	207410_s_at,211049_at
3198	HOXA1	TF	214639_s_at
3199	HOXA2	TF	214457_at
3200	HOXA3	TF	208604_s_at
3201	HOXA4	TF	206289_at
3202	HOXA5	TF	213844_at
3203	HOXA6	TF	208557_at
3204	HOXA7	TF	206847_s_at,206848_at
3205	HOXA9	TF	209905_at,214651_s_at
3206	HOXA10	TF	213147_at,213150_at
3207	HOXA11	TF	208493_at,213823_at
3211	HOXB1	TF	208224_at
3212	HOXB2	TF	205453_at
3213	HOXB3	TF	208414_s_at
3215	HOXB5	TF	205600_x_at,205601_s_at
3216	HOXB6	TF	205365_at,205366_s_at
3217	HOXB7	TF	204778_x_at,204779_s_at,216973_s_at
3218	HOXB8	TF	221278_at
3219	HOXB9	TF	216417_x_at
3221	HOXC4	TF	206194_at
3222	HOXC5	TF	206739_at
3223	HOXC6	TF	206858_s_at
3224	HOXC8	TF	221350_at
3226	HOXC10	TF	218959_at
3227	HOXC11	TF	206745_at
3229	HOXC13	TF	219832_s_at
3231	HOXD1	TF	205974_at,205975_s_at
3232	HOXD3	TF	206601_s_at,206602_s_at,217076_s_at
3233	HOXD4	TF	205522_at
3235	HOXD9	TF	205604_at,205605_at
3236	HOXD10	TF	207373_at
3237	HOXD11	TF	214604_at
3238	HOXD12	TF	221411_at
3239	HOXD13	TF	207397_s_at,207398_at
3280	HES1	TF	203393_at,203394_s_at,203395_s_at
3281	HSBP1	TF	200941_at,200942_s_at
3297	HSF1	TF	202344_at,213756_s_at
3298	HSF2	TF	209657_s_at,211220_s_at
3299	HSF4	TF	210977_s_at
3344	FOXN2	TF	206708_at
3394	IRF8	TF	204057_at
3397	ID1	TF	208937_s_at
3398	ID2	TF	201565_s_at,201566_x_at,213931_at
3399	ID3	TF	207826_s_at
3400	ID4	TF	209291_at,209292_at,209293_x_at
3428	IFI16	TF	206332_s_at,208965_s_at,208966_x_at
3516	RBPJ	TF	207785_s_at,211974_x_at
3607	FOXK2	TF	203064_s_at
3608	ILF2	TF	200052_s_at
3609	ILF3	TF	208930_s_at,208931_s_at,211375_s_at,217804_s_at,217805_at
3621	ING1	TF	208415_x_at,209808_x_at,210350_x_at
3622	ING2	TF	205981_s_at,213544_at
3651	PDX1	TF	208559_at,210937_s_at,210938_at
3659	IRF1	TF	202531_at
3660	IRF2	TF	203275_at
3661	IRF3	TF	202621_at
3662	IRF4	TF	204562_at,216986_s_at,216987_at
3663	IRF5	TF	205468_s_at,205469_s_at
3664	IRF6	TF	202597_at
3665	IRF7	TF	208436_s_at
3670	ISL1	TF	206104_at
3720	JARID2	TF	203297_s_at,203298_s_at
3725	JUN	TF	201464_x_at,201465_s_at,201466_s_at
3726	JUNB	TF	201473_at
3727	JUND	TF	203751_x_at,203752_s_at,214326_x_at
3899	AFF3	TF	205734_s_at,205735_s_at
3975	LHX1	TF	206230_at
4004	LMO1	TF	206718_at
4010	LMX1B	TF	208487_at
4034	LRCH4	TF	204692_at,221956_at,222017_x_at,37796_at,90610_at
4066	LYL1	TF	210044_s_at
4084	MXD1	TF	206877_at
4086	SMAD1	TF	208015_at,210993_s_at
4087	SMAD2	TF	203075_at,203076_s_at,203077_s_at
4088	SMAD3	TF	205396_at,205397_x_at,205398_s_at,218284_at
4089	SMAD4	TF	202526_at,202527_s_at
4090	SMAD5	TF	205187_at,205188_s_at
4091	SMAD6	TF	207069_s_at,209886_s_at,209887_at,213565_s_at
4092	SMAD7	TF	204790_at
4093	SMAD9	TF	206320_s_at
4094	MAF	TF	206363_at,209347_s_at,209348_s_at
4097	MAFG	TF	204970_s_at
4149	MAX	TF	208403_x_at,209331_s_at,209332_s_at,210734_x_at,214108_at
4150	MAZ	TF	207824_s_at,212064_x_at
4152	MBD1	TF	203353_s_at,208595_s_at
4193	MDM2	TF	205386_s_at,211832_s_at,217373_x_at,217542_at
4204	MECP2	TF	202616_s_at,202617_s_at,202618_s_at
4205	MEF2A	TF	208328_s_at,212535_at,214684_at
4207	LOC729991-MEF2B	TF	205124_at
4208	MEF2C	TF	207968_s_at,209199_s_at,209200_at
4209	MEF2D	TF	203003_at,203004_s_at
4211	MEIS1	TF	204069_at
4212	MEIS2	TF	207480_s_at
4221	MEN1	TF	202645_s_at
4222	MEOX1	TF	205619_s_at
4223	MEOX2	TF	206201_s_at,206202_at
4261	CIITA	TF	205101_at,210925_at,211884_s_at
4286	MITF	TF	207233_s_at
4297	MLL	TF	212076_at,212078_s_at,212079_s_at,212080_at,216624_s_at,220546_at
4298	MLLT1	TF	214477_at
4299	AFF1	TF	201924_at,211826_s_at,215451_s_at
4303	FOXO4	TF	205451_at
4306	NR3C2	NR	205259_at
4335	MNT	TF	204206_at
4435	CITED1	TF	207144_s_at
4487	MSX1	TF	205932_s_at
4488	MSX2	TF	205555_s_at,205556_at,210319_x_at
4520	MTF1	TF	205322_s_at,205323_s_at
4601	MXI1	TF	202364_at
4602	MYB	TF	204798_at,215152_at
4603	MYBL1	TF	213906_at
4605	MYBL2	TF	201710_at
4609	MYC	TF	202431_s_at
4610	MYCL1	TF	214058_at,215491_at
4613	MYCN	TF	209756_s_at,209757_s_at,211377_x_at
4617	MYF5	TF	207424_at
4618	MYF6	TF	206372_at
4654	MYOD1	TF	206657_s_at
4656	MYOG	TF	207282_s_at
4661	MYT1	TF	210341_at,215822_x_at
4664	NAB1	TF	208047_s_at,209272_at,211139_s_at
4665	NAB2	TF	212803_at,216017_s_at
4666	NACA	TF	200735_x_at,208635_x_at,222018_at
4756	NEO1	TF	204321_at
4760	NEUROD1	TF	206282_at
4761	NEUROD2	TF	210271_at
4762	NEUROG1	TF	208497_x_at
4772	NFATC1	TF	208196_x_at,209664_x_at,210162_s_at,211105_s_at
4775	NFATC3	TF	207416_s_at,210555_s_at,210556_at
4776	NFATC4	TF	205897_at,213345_at
4778	NFE2	TF	209930_s_at
4779	NFE2L1	TF	200758_s_at,200759_x_at,214179_s_at
4780	NFE2L2	TF	201146_at
4781	NFIB	TF	209289_at,209290_s_at,211466_at,211467_s_at,213029_at,213032_at,213033_s_at
4782	NFIC	TF	206929_s_at,213298_at
4783	NFIL3	TF	203574_at
4784	NFIX	TF	209807_s_at
4790	NFKB1	TF	209239_at
4791	NFKB2	TF	207535_s_at,209636_at,211524_at
4792	NFKBIA	TF	201502_s_at
4793	NFKBIB	TF	214062_x_at,214448_x_at
4794	NFKBIE	TF	203927_at
4795	NFKBIL1	TF	209973_at
4796	NFKBIL2	TF	207137_at
4798	NFRKB	TF	206968_s_at,213028_at
4799	NFX1	TF	202584_at,202585_s_at,210268_at
4800	NFYA	TF	204107_at,204108_at,204109_s_at,215720_s_at
4801	NFYB	TF	218127_at,218128_at,218129_s_at
4802	NFYC	TF	202215_s_at,202216_x_at,211251_x_at,211797_s_at
4807	NHLH1	TF	214628_at
4808	NHLH2	TF	214497_s_at,215228_at
4821	NKX2-2	TF	206915_at
4824	NKX3-1	TF	209706_at,211497_x_at,211498_s_at
4825	NKX6-1	TF	221366_at
4831	NME2	TF	201268_at
4848	CNOT2	TF	217798_at,222181_at,222182_s_at
4851	NOTCH1	TF	218902_at
4853	NOTCH2	TF	202443_x_at,202445_s_at,210756_s_at,212377_s_at
4854	NOTCH3	TF	203237_s_at,203238_s_at
4855	NOTCH4	TF	205247_at
4861	NPAS1	TF	206699_x_at,216975_x_at
4862	NPAS2	TF	205459_s_at,205460_at,213462_at,39548_at,39549_at
4869	NPM1	TF	200063_s_at,221691_x_at,221923_s_at
4899	NRF1	TF	204651_at,204652_s_at,211279_at,211280_s_at
4901	NRL	TF	206596_s_at,206597_at
4904	YBX1	TF	208627_s_at,208628_s_at,216940_x_at
4929	NR4A2	NR	204621_s_at,204622_x_at,216248_s_at
4990	SIX6	TF	207250_at
5017	OVOL1	TF	206604_at
5036	PA2G4	TF	208676_s_at,214794_at,216422_at
5074	PAWR	TF	204004_at,204005_s_at,214090_at,214237_x_at
5075	PAX1	TF	214401_at
5076	PAX2	TF	206228_at,206229_x_at
5077	PAX3	TF	207679_at,207680_x_at,216059_at
5078	PAX4	TF	207867_at,211176_s_at
5079	PAX5	TF	206802_at,221969_at
5080	PAX6	TF	205646_s_at
5081	PAX7	TF	208060_at
5083	PAX9	TF	207059_at
5087	PBX1	TF	205253_at,212148_at,212151_at
5089	PBX2	TF	202875_s_at,202876_s_at,211096_at,211097_s_at
5090	PBX3	TF	204082_at
5092	PCBD1	TF	203557_s_at
5195	PEX14	TF	203503_s_at,33760_at
5201	PFDN1	TF	201507_at
5204	PFDN5	TF	207132_x_at,210908_s_at
5241	PGR	NR	208305_at
5245	PHB	TF	200658_s_at,200659_s_at
5252	PHF1	TF	202928_s_at,40446_at
5307	PITX1	TF	208502_s_at,209587_at
5308	PITX2	TF	207558_s_at
5309	PITX3	TF	208277_at
5316	PKNOX1	TF	204195_s_at,204196_x_at,216004_s_at,221883_at,54051_at
5324	PLAG1	TF	205372_at
5325	PLAGL1	TF	207002_s_at,207943_x_at,209318_x_at
5326	PLAGL2	TF	202924_s_at,202925_s_at
5371	PML	TF	206503_x_at,209640_at,210362_x_at,211012_s_at,211013_x_at,211014_s_at,211588_s_at,211589_at
5396	PRRX1	TF	205991_s_at
5438	POLR2I	TF	212955_s_at
5449	POU1F1	TF	207846_at
5450	POU2AF1	TF	205267_at
5451	POU2F1	TF	206789_s_at
5452	POU2F2	TF	211660_at,211771_s_at
5453	POU3F1	TF	208345_s_at,210475_at
5454	POU3F2	TF	207084_at
5455	POU3F3	TF	208563_x_at
5456	POU3F4	TF	207694_at
5457	POU4F1	TF	206940_s_at,211341_at
5458	POU4F2	TF	207725_at
5459	POU4F3	TF	208554_at
5460	POU5F1	TF	208286_x_at
5462	POU5F1B	TF	208286_x_at,214532_x_at
5463	POU6F1	TF	205878_at,216330_s_at,216332_at
5465	PPARA	NR	206870_at,210771_at
5467	PPARD	NR	208044_s_at,210636_at,37152_at
5468	PPARG	NR	208510_s_at
5469	MED1	TF	203496_s_at,203497_at
5626	PROP1	TF	211223_at
5629	PROX1	TF	207401_at
5702	PSMC3	TF	201267_s_at
5705	PSMC5	TF	209503_s_at
5715	PSMD9	TF	207805_s_at,209334_s_at
5716	PSMD10	TF	219485_s_at
5757	PTMA	TF	200772_x_at,200773_x_at,208549_x_at,211921_x_at,216384_x_at,216515_x_at
5813	PURA	TF	204020_at,204021_s_at,213806_at
5914	RARA	NR	203749_s_at,203750_s_at,211605_s_at,216300_x_at
5915	RARB	NR	205080_at,208412_s_at,208530_s_at,217020_at
5916	RARG	NR	204188_s_at,204189_at,217178_at
5925	RB1	TF	203132_at,211540_s_at
5926	ARID4A	TF	205062_x_at
5927	KDM5A	TF	202040_s_at,215698_at
5931	RBBP7	TF	201092_at
5933	RBL1	TF	205296_at
5934	RBL2	TF	212331_at,212332_at
5966	REL	TF	206035_at,206036_s_at
5970	RELA	TF	201783_s_at,209878_s_at
5971	RELB	TF	205205_at
5978	REST	TF	204535_s_at,212920_at
5981	RFC1	TF	208021_s_at,208133_at,209085_x_at
5987	TRIM27	TF	210541_s_at,212116_at,212118_at
5989	RFX1	TF	206321_at
5990	RFX2	TF	208031_s_at
5991	RFX3	TF	207234_at
5993	RFX5	TF	202963_at,202964_s_at
5994	RFXAP	TF	208492_at
6015	RING1	TF	208371_s_at,35685_at
6018	RLF	TF	204243_at
6045	RNF2	TF	205215_at
6047	RNF4	TF	212696_s_at
6049	RNF6	TF	203403_s_at,210931_at,210932_s_at
6095	RORA	NR	210426_x_at,210479_s_at
6096	RORB	NR	206443_at
6097	RORC	NR	206419_at
6129	RPL7	TF	200717_x_at,212042_x_at,216580_at,216588_at,217092_x_at
6239	RREB1	TF	203704_s_at,215032_at,215620_at,217411_s_at
6256	RXRA	NR	202426_s_at,202449_s_at
6257	RXRB	NR	209148_at,215098_at,215099_s_at
6258	RXRG	NR	205954_at
6297	SALL2	TF	213283_s_at
6299	SALL1	TF	206893_at
6304	SATB1	TF	203408_s_at
6322	SCML1	TF	218793_s_at
6427	SFRS2	TF	200753_x_at,200754_x_at,214882_s_at
6473	SHOX	TF	207570_at
6474	SHOX2	TF	208443_x_at,210134_x_at,210135_s_at
6478	SIAH2	TF	209339_at
6492	SIM1	TF	206876_at
6493	SIM2	TF	206558_at,208157_at
6495	SIX1	TF	205817_at
6496	SIX3	TF	206634_at
6498	SKIL	TF	206675_s_at,215889_at
6500	SKP1	TF	200711_s_at,200718_s_at,200719_at,207974_s_at
6594	SMARCA1	TF	203873_at,203874_s_at,203875_at,215294_s_at
6595	SMARCA2	TF	206542_s_at,206543_at,206544_x_at,212257_s_at,212258_s_at,217707_x_at
6596	HLTF	TF	202983_at
6597	SMARCA4	TF	208793_x_at,208794_s_at,212520_s_at,213720_s_at,214360_at,214728_x_at,215714_s_at,217656_at
6599	SMARCC1	TF	201072_s_at,201073_s_at,201074_at,201075_s_at
6601	SMARCC2	TF	201320_at,201321_s_at
6602	SMARCD1	TF	203183_s_at,209518_at
6603	SMARCD2	TF	201827_at
6604	SMARCD3	TF	204099_at
6605	SMARCE1	TF	211988_at,211989_at
6615	SNAI1	TF	219480_at
6618	SNAPC2	TF	204104_at
6621	SNAPC4	TF	205658_s_at,215926_x_at
6656	SOX1	TF	208533_at
6657	SOX2	TF	213721_at,213722_at,214178_s_at
6658	SOX3	TF	214633_at
6659	SOX4	TF	201416_at,201417_at,201418_s_at,213665_at,213668_s_at
6660	SOX5	TF	207336_at
6662	SOX9	TF	202935_s_at,202936_s_at
6663	SOX10	TF	209842_at,209843_s_at
6664	SOX11	TF	204913_s_at,204914_s_at,204915_s_at
6665	SOX15	TF	206122_at,217040_x_at
6666	SOX12	TF	204432_at
6667	SP1	TF	214732_at
6668	SP2	TF	204367_at,211736_at
6670	SP3	TF	213168_at
6671	SP4	TF	206663_at
6672	SP100	TF	202863_at,202864_s_at,210218_s_at,210219_at,210985_s_at
6688	SPI1	TF	205312_at
6689	SPIB	TF	205861_at
6720	SREBF1	TF	202308_at
6721	SREBF2	TF	201247_at,201248_s_at
6722	SRF	TF	202400_s_at,202401_s_at
6736	SRY	TF	207893_at
6749	SSRP1	TF	200956_s_at,200957_s_at
6756	SSX1	TF	206626_x_at,206627_s_at
6757	SSX2	TF	207493_x_at,210497_x_at,215881_x_at,216471_x_at
6772	STAT1	TF	200887_s_at,209969_s_at,AFFX-HUMISGF3A/M97935_3_at,AFFX-HUMISGF3A/M97935_5_at,AFFX-HUMISGF3A/M97935_MA_at,AFFX-HUMISGF3A/M97935_MB_at
6773	STAT2	TF	205170_at,217199_s_at
6774	STAT3	TF	208991_at,208992_s_at
6775	STAT4	TF	206118_at
6776	STAT5A	TF	203010_at
6777	STAT5B	TF	205026_at,212549_at,212550_at
6778	STAT6	TF	201331_s_at,201332_s_at
6827	SUPT4H1	TF	201483_s_at,201484_at
6829	SUPT5H	TF	201480_s_at
6830	SUPT6H	TF	208420_x_at,208830_s_at,208831_x_at
6862	T	TF	206524_at
6871	TADA2L	TF	209938_at,210537_s_at
6872	TAF1	TF	216711_s_at,216955_at
6873	TAF2	TF	209523_at
6874	TAF4	TF	208545_x_at,213090_s_at
6875	TAF4B	TF	216226_at
6877	TAF5	TF	210053_at
6878	TAF6	TF	203572_s_at
6879	TAF7	TF	201023_at
6880	TAF9	TF	202168_at,203893_at
6881	TAF10	TF	200055_at
6882	TAF11	TF	209358_at
6883	TAF12	TF	209463_s_at
6884	TAF13	TF	205966_at
6886	TAL1	TF	206283_s_at,216925_s_at,216928_at
6894	TARBP1	TF	202813_at
6899	TBX1	TF	207662_at,211273_s_at,211274_at
6908	TBP	TF	203135_at
6909	TBX2	TF	205993_s_at,213417_at,221977_at,40560_at
6910	TBX5	TF	207155_at,211886_s_at
6911	TBX6	TF	207684_at,215122_at
6917	TCEA1	TF	216241_s_at
6919	TCEA2	TF	203919_at
6921	TCEB1	TF	202823_at,202824_s_at
6923	TCEB2	TF	200085_s_at,213877_x_at
6924	TCEB3	TF	202818_s_at,202819_s_at,213604_at
6925	TCF4	TF	203753_at,212382_at,212385_at,212386_at,212387_at,213891_s_at,222146_s_at
6926	TBX3	TF	219682_s_at
6927	HNF1A	TF	210515_at,216930_at
6928	HNF1B	TF	205313_at,208135_at
6929	TCF3	TF	209151_x_at,209152_s_at,209153_s_at,210776_x_at,213730_x_at,213811_x_at,215260_s_at,216647_at
6932	TCF7	TF	205254_x_at,205255_x_at
6934	TCF7L2	TF	212759_s_at,212761_at,212762_s_at,216035_x_at,216037_x_at,216511_s_at
6935	ZEB1	TF	210875_s_at,212758_s_at,212764_at
6936	C2ORF3	TF	210175_at,216305_s_at
6938	TCF12	TF	208986_at,215611_at
6939	TCF15	TF	207306_at
6940	ZNF354A	TF	205427_at
6942	TCF20	TF	212931_at,215511_at
6943	TCF21	TF	204931_at
6944	VPS72	TF	202261_at
6945	MLX	TF	210752_s_at,213708_s_at,217909_s_at,217910_x_at
7003	TEAD1	TF	214600_at
7004	TEAD4	TF	204281_at,41037_at
7005	TEAD3	TF	209454_s_at
7008	TEF	TF	210167_s_at,215673_at
7019	TFAM	TF	203176_s_at,203177_x_at,208541_x_at
7020	TFAP2A	TF	204653_at,204654_s_at,210669_at
7021	TFAP2B	TF	214451_at,215686_x_at
7022	TFAP2C	TF	205286_at,205287_s_at
7023	TFAP4	TF	205688_at
7024	TFCP2	TF	207627_s_at,209338_at
7025	NR2F1	NR	209505_at,209506_s_at
7026	NR2F2	NR	209119_x_at,209120_at,209121_x_at,215073_s_at
7027	TFDP1	TF	204147_s_at,212330_at
7029	TFDP2	TF	203588_s_at,203589_s_at
7030	TFE3	TF	206649_s_at,212457_at
7041	TGFB1I1	TF	209651_at
7050	TGIF1	TF	203313_s_at
7067	THRA	NR	1316_at,204100_at,204760_s_at,214883_at,217476_at,31637_s_at,35846_at
7068	THRB	NR	207044_at
7071	KLF10	TF	202393_s_at
7073	TIAL1	TF	202405_at,202406_s_at,217500_at
7080	NKX2-1	TF	210673_x_at,211024_s_at
7088	TLE1	TF	203220_s_at,203221_at,203222_s_at
7089	TLE2	TF	204431_at,40837_at
7091	TLE4	TF	204872_at,214688_at,216997_x_at
7101	NR2E1	NR	207443_at
7110	TMF1	TF	213024_at,214948_s_at,215855_s_at
7157	TP53	TF	201746_at,211300_s_at
7158	TP53BP1	TF	203050_at
7161	TP73	TF	220804_s_at
7181	NR2C1	TF	204791_at,210530_s_at,210531_at
7182	NR2C2	NR	206038_s_at
7227	TRPS1	TF	218502_s_at
7251	TSG101	TF	201758_at
7270	TTF1	TF	204771_s_at,204772_s_at
7275	TUB	TF	208431_s_at,210737_at
7287	TULP1	TF	206705_at
7290	HIRA	TF	217427_s_at
7291	TWIST1	TF	213943_at
7311	UBA52	TF	221700_s_at
7335	UBE2V1	TF	201001_s_at,201002_s_at,201003_x_at,216315_x_at
7342	UBP1	TF	218082_s_at
7343	UBTF	TF	202692_s_at,214881_s_at
7376	NR1H2	NR	218215_s_at
7392	USF2	TF	202152_x_at,214879_x_at,215737_x_at
7409	VAV1	TF	206219_s_at
7421	VDR	NR	204253_s_at,204254_s_at,204255_s_at,213692_s_at
7461	CLIP2	TF	211031_s_at
7490	WT1	TF	206067_s_at,216953_s_at
7494	XBP1	TF	200670_at
7528	YY1	TF	200047_s_at,201901_s_at,201902_s_at,213494_s_at
7533	YWHAH	TF	201020_at
7536	SF1	TF	208313_s_at,210172_at
7538	ZFP36	TF	201531_at
7539	ZFP37	TF	207068_at
7543	ZFX	TF	207247_s_at,207920_x_at,214678_x_at,217176_s_at
7545	ZIC1	TF	206373_at
7551	ZNF3	TF	212684_at,219604_s_at,219605_at
7555	CNBP	TF	206158_s_at
7561	ZNF14	TF	219854_at
7572	ZNF24	TF	203247_s_at,203248_at,212534_at
7582	ZNF33B	TF	215022_x_at
7584	ZNF35	TF	206096_at
7586	ZKSCAN1	TF	214670_at,214900_at
7587	ZNF37A	TF	214878_at
7592	ZNF41	TF	214904_at
7593	MZF1	TF	204138_s_at,204139_x_at,210336_x_at,40569_at
7596	ZNF45	TF	207304_at,222028_at
7597	ZBTB25	TF	214482_at
7634	ZNF80	TF	207272_at
7639	ZNF85	TF	206572_x_at
7644	ZNF91	TF	206059_at
7690	ZNF131	TF	214741_at,221842_s_at
7691	ZNF132	TF	207402_at
7692	ZNF133	TF	216960_s_at,37254_at
7693	ZNF134	TF	206182_at
7694	ZNF135	TF	206142_at
7695	ZNF136	TF	206240_s_at
7696	ZNF137	TF	207394_at
7699	ZNF140	TF	204523_at
7700	ZNF141	TF	206931_at
7701	ZNF142	TF	204474_at,37586_at
7702	ZNF143	TF	221873_at
7703	PCGF2	TF	203792_x_at,203793_x_at,213551_x_at,214239_x_at
7704	ZBTB16	TF	205883_at
7706	TRIM25	TF	206911_at
7707	ZNF148	TF	203318_s_at,203319_s_at
7709	ZBTB17	TF	203601_s_at,203602_s_at
7710	ZNF154	TF	216677_at,217242_at
7711	ZNF155	TF	221201_s_at
7712	ZNF157	TF	208019_at
7716	VEZF1	TF	202171_at,202172_at,202173_s_at
7718	ZNF165	TF	206683_at
7727	ZNF174	TF	205252_at,210290_at,210291_s_at
7728	ZNF175	TF	205497_at
7733	ZNF180	TF	219495_s_at
7741	ZNF187	TF	213218_at
7743	ZNF189	TF	207513_s_at
7745	ZNF192	TF	206579_at
7746	ZNF193	TF	205181_at
7753	ZNF202	TF	204327_s_at,204329_s_at
7756	ZNF207	TF	200828_s_at,200829_x_at
7762	ZNF215	TF	220214_at
7764	ZNF217	TF	203739_at
7769	ZNF226	TF	219603_s_at
7770	ZNF227	TF	217403_s_at
7776	ZNF236	TF	219171_s_at,47571_at
7799	PRDM2	TF	203056_s_at,203057_s_at,205277_at,216433_s_at
7832	BTG2	TF	201235_s_at,201236_s_at
7849	PAX8	TF	121_at,207921_x_at,207923_x_at,207924_x_at,209552_at,213917_at,214528_s_at,221990_at
7913	DEK	TF	200934_at
7942	TFEB	TF	221866_at,50221_at
7975	MAFK	TF	206750_at
7978	MTERF	TF	204871_at
7994	MYST3	TF	202423_at,216361_s_at
8013	NR4A3	NR	207978_s_at,209959_at,216979_at
8022	LHX3	TF	221670_s_at
8028	MLLT10	TF	205408_at,216480_x_at,216503_s_at,216506_x_at,216509_x_at
8031	NCOA4	TF	210774_s_at
8061	FOSL1	TF	204420_at
8085	MLL2	TF	211790_s_at,216382_s_at,216845_x_at
8089	YEATS4	TF	218911_at
8091	HMGA2	TF	208025_s_at
8092	ALX1	TF	206837_at
8148	TAF15	TF	202840_at
8178	ELL	TF	204095_s_at,204096_s_at
8202	NCOA3	TF	207700_s_at,209060_x_at,209061_at,209062_x_at,211352_s_at
8204	NRIP1	TF	202599_s_at,202600_s_at
8216	LZTR1	TF	203412_at
8289	ARID1A	TF	207591_s_at,210649_s_at,212152_x_at,218917_s_at
8295	TRRAP	TF	202642_s_at,214908_s_at
8328	GFI1B	TF	208501_at
8403	SOX14	TF	208574_at
8427	ZNF282	TF	212892_at
8431	NR0B2	NR	206410_at
8433	UTF1	TF	208275_x_at
8456	FOXN1	TF	207683_at
8458	TTF2	TF	204407_at
8462	KLF11	TF	218486_at
8464	SUPT3H	TF	206506_s_at
8467	SMARCA5	TF	202303_x_at,213251_at,213859_x_at
8521	GCM1	TF	206269_at
8522	GAS7	TF	202191_s_at,202192_s_at,207704_s_at,210872_x_at,211067_s_at
8531	CSDA	TF	201160_s_at,201161_s_at,213319_s_at
8535	CBX4	TF	206724_at
8538	BARX2	TF	210419_at
8543	LMO4	TF	209204_at,209205_s_at
8544	PIR	TF	207469_s_at
8548	BLZF1	TF	203840_at,210462_at,32088_at
8553	BHLHE40	TF	201169_s_at,201170_s_at
8554	PIAS1	TF	217862_at,217863_at,217864_s_at
8607	RUVBL1	TF	201614_s_at
8609	KLF7	TF	204334_at
8625	RFXANK	TF	202758_s_at
8626	TP63	TF	207382_at,209863_s_at,211193_at,211194_s_at,211195_s_at,211834_s_at
8648	NCOA1	TF	209105_at,209106_at,209107_x_at,210249_s_at
8720	MBTPS1	TF	201620_at,217543_s_at
8721	EDF1	TF	209058_at,209059_s_at
8725	C19ORF2	TF	210157_at,211563_s_at,214173_x_at,222266_at
8726	EED	TF	209572_s_at,210656_at
8804	CREG1	TF	201200_at
8805	TRIM24	TF	204391_x_at,213301_x_at
8819	SAP30	TF	204899_s_at,204900_x_at,213963_s_at
8820	HESX1	TF	211267_at
8841	HDAC3	TF	216326_s_at
8848	TSC22D1	TF	215111_s_at
8850	KAT2B	TF	203845_at
8856	NR1I2	NR	207202_s_at,207203_s_at
8861	LDB1	TF	203451_at,35160_at
8878	SQSTM1	TF	201471_s_at,213112_s_at,217252_at,217255_at
8880	FUBP1	TF	203091_at,212847_at,214093_s_at,214094_at
8896	BUD31	TF	205690_s_at,215815_at
8915	BCL10	TF	205263_at
8928	FOXH1	TF	207644_at
8929	PHOX2B	TF	207009_at
8932	MBD2	TF	202484_s_at,202485_s_at,214396_s_at,214397_at
8939	FUBP3	TF	212824_at
9013	TAF1C	TF	203937_s_at,203938_s_at
9014	TAF1B	TF	214690_at,216941_s_at
9015	TAF1A	TF	206613_s_at
9027	NAT8	TF	206963_s_at,210289_at
9031	BAZ1B	TF	208445_s_at,211313_s_at,213336_at
9044	BTAF1	TF	209430_at
9049	AIP	TF	201781_s_at,201782_s_at
9063	PIAS2	TF	214442_s_at,214593_at,37433_at
9070	ASH2L	TF	209517_s_at
9079	LDB2	TF	206481_s_at
9085	CDY1	TF	207646_s_at,207647_at
9095	TBX19	TF	206838_at
9111	NMI	TF	203964_at
9112	MTA1	TF	202247_s_at,211783_s_at
9124	PDLIM1	TF	208690_s_at
9139	CBFA2T2	TF	207625_s_at,209144_s_at,209145_s_at
9208	LRRFIP1	TF	201861_s_at,201862_s_at,211452_x_at,215375_x_at
9219	MTA2	TF	203444_s_at
9232	PTTG1	TF	203554_x_at
9242	MSC	TF	209928_s_at
9247	GCM2	TF	220799_at
9282	MED14	TF	202610_s_at,202611_s_at,202612_s_at,215167_at
9314	KLF4	TF	220266_s_at,221841_s_at
9318	COPS2	TF	202467_s_at,209838_at
9319	TRIP13	TF	204033_at
9321	TRIP11	TF	209778_at,210760_x_at
9325	TRIP4	TF	203732_at
9326	ZNHIT3	TF	212544_at
9328	GTF3C5	TF	217876_at
9329	GTF3C4	TF	219198_at
9330	GTF3C3	TF	218343_s_at
9337	CNOT8	TF	202162_s_at,202163_s_at,202164_s_at
9338	TCEAL1	TF	204045_at
9355	LHX2	TF	206140_at,211219_s_at
9391	CIAO1	TF	203536_s_at,217501_at
9412	MED21	TF	209362_at,209363_s_at
9421	HAND1	TF	220138_at
9425	CDYL	TF	203098_at,203099_s_at,203100_s_at
9426	CDY2A	TF	207646_s_at
9439	MED23	TF	218846_at
9440	MED17	TF	221517_s_at
9442	MED27	TF	215371_at,221598_s_at,51176_at
9443	MED7	TF	204349_at,204350_s_at
9457	FHL5	TF	220170_at
9464	HAND2	TF	220480_at
9477	MED20	TF	206961_s_at,212872_s_at
9480	ONECUT2	TF	207676_at
9496	TBX4	TF	220634_at
9500	MAGED1	TF	209014_at
9516	LITAF	TF	200704_at,200706_s_at
9519	TBPL1	TF	208398_s_at
9541	CIR1	TF	209571_at
9569	GTF2IRD1	TF	218412_s_at
9572	NR1D1	NR	204760_s_at,217476_at,31637_s_at
9575	CLOCK	TF	204980_at,217563_at
9580	SOX13	TF	209736_at,38918_at
9584	RBM39	TF	207941_s_at,208720_s_at
9586	CREB5	TF	205931_s_at
9603	NFE2L3	TF	204702_s_at
9604	RNF14	TF	201823_s_at,201824_at
9611	NCOR1	TF	200854_at,200855_at,200856_x_at,200857_s_at
9612	NCOR2	TF	207760_s_at,208888_s_at,208889_s_at,215205_x_at
9627	SNCAIP	TF	219511_s_at
9643	MORF4L2	TF	201994_at
9682	KDM4A	TF	203204_s_at,203205_at
9705	ST18	TF	206135_at
9734	HDAC9	TF	205659_at
9753	ZSCAN12	TF	206507_at,217098_s_at
9757	MLL4	TF	203419_at,217069_at,217075_x_at
9759	HDAC4	TF	204225_at
9774	BCLAF1	TF	201083_s_at,201084_s_at,201101_s_at,214499_s_at
9792	SERTAD2	TF	202656_s_at,202657_s_at
9794	MAML1	TF	202360_at
9817	KEAP1	TF	202417_at
9839	ZEB2	TF	203603_s_at
9862	MED24	TF	213043_s_at
9866	TRIM66	TF	213748_at
9881	LBA1	TF	213261_at
9915	ARNT2	TF	202986_at
9935	MAFB	TF	218559_s_at
9967	THRAP3	TF	217847_s_at
9968	MED12	TF	203506_s_at,211342_x_at,214275_at,216071_x_at
9969	MED13	TF	201986_at,201987_at
9970	NR1I3	NR	207007_at
9971	NR1H4	NR	206340_at
9975	NR1D2	NR	209750_at
9988	DMTF1	TF	203301_s_at
9994	CASP8AP2	TF	222201_s_at
10001	MED6	TF	207078_at,207079_s_at,210104_at
10002	NR2E3	NR	208385_at,208388_at
10013	HDAC6	TF	206846_s_at,211722_s_at,216224_s_at
10014	HDAC5	TF	202455_at
10025	MED16	TF	221418_s_at,221544_s_at,221545_x_at,221938_x_at,43544_at
10049	DNAJB6	TF	208810_at,208811_s_at,209015_s_at
10062	NR1H3	NR	203920_at
10075	HUWE1	TF	207783_x_at,208598_s_at,208599_at,214673_s_at
10084	PQBP1	TF	207769_s_at,210499_s_at,214527_s_at
10113	PREB	TF	217861_s_at
10116	FEM1B	TF	212367_at,212373_at,212374_at
10127	ZNF263	TF	203707_at
10138	YAF2	TF	206238_s_at
10140	TOB1	TF	202704_at
10155	TRIM28	TF	200990_at
10168	ZNF197	TF	205855_at
10215	OLIG2	TF	213824_at,213825_at
10224	ZNF443	TF	205928_at
10265	IRX5	TF	210239_at
10284	SAP18	TF	208740_at,208741_at,208742_s_at
10302	SNAPC5	TF	213203_at,214592_s_at
10320	IKZF1	TF	205038_at,205039_s_at,216901_s_at,220704_at
10346	TRIM22	TF	213293_s_at
10362	HMG20B	TF	209113_s_at,210719_s_at,213966_at
10363	HMG20A	TF	218152_at
10365	KLF2	TF	219371_s_at
10370	CITED2	TF	207980_s_at,209357_at
10379	IRF9	TF	203882_at
10389	SCML2	TF	206147_x_at
10401	PIAS3	TF	203035_s_at
10413	YAP1	TF	213342_at
10424	PGRMC2	NR	201701_s_at,213227_at
10432	RBM14	TF	204178_s_at
10438	C1D	TF	200056_s_at
10472	ZNF238	TF	207164_s_at,212774_at
10474	TADA3L	TF	211221_at,215273_s_at
10481	HOXB13	TF	209844_at
10488	CREB3	TF	209432_s_at
10498	CARM1	TF	212512_s_at
10499	NCOA2	TF	205731_s_at,205732_s_at,215605_at
10514	MYBBP1A	TF	219098_at
10520	ZNF211	TF	205437_at
10522	DEAF1	TF	209407_s_at
10524	KAT5	TF	206689_x_at,209192_x_at,214258_x_at
10538	BATF	TF	205965_at
10553	HTATIP2	TF	207180_s_at,209448_at,210253_at
10589	DRAP1	TF	203258_at
10608	MXD4	TF	210778_s_at,212346_s_at,212347_x_at
10614	HEXIM1	TF	202814_s_at,202815_s_at,214188_at
10616	RBCK1	TF	207713_s_at,221827_at
10626	TRIM16	TF	204341_at
10629	TAF6L	TF	213209_at,213210_at,213211_s_at,222053_at
10657	KHDRBS1	TF	200040_at,201488_x_at,214185_at
10660	LBX1	TF	208380_at
10661	KLF1	TF	210504_at
10664	CTCF	TF	202521_at
10691	GMEB1	TF	220938_s_at
10714	POLD3	TF	212836_at
10716	TBR1	TF	220025_at
10725	NFAT5	TF	208003_s_at,215092_s_at
10732	TCFL5	TF	204849_at
10736	SIX2	TF	206510_at,206511_s_at
10745	PHTF1	TF	205702_at,210191_s_at,215285_s_at
10765	KDM5B	TF	201547_at,201548_s_at,201549_x_at,211202_s_at
10782	ZNF274	TF	204937_s_at
10795	ZNF268	TF	209989_at
10847	SRCAP	TF	212275_s_at,213667_at,215053_at,38766_at
10848	PPP1R13L	TF	218849_s_at
10856	RUVBL2	TF	201459_at
10865	ARID5A	TF	213138_at
10891	PPARGC1A	TF	219195_at
10895	PPBPL2	TF	208346_at
10902	BRD8	TF	202227_s_at,210352_at
10915	TCERG1	TF	202396_at
10919	EHMT2	TF	202326_at,207484_s_at
10923	SUB1	TF	212857_x_at,214512_s_at,221727_at
10933	MORF4L1	TF	217982_s_at,221381_s_at
10934	MORF4	TF	221381_s_at
10943	MSL3	TF	207551_s_at,214009_at
10987	COPS5	TF	201652_at
11016	ATF7	TF	206684_s_at
11036	GTF2A1L	TF	220190_s_at
11063	SOX30	TF	207678_s_at
11064	CEP110	TF	205642_at
11083	DIDO1	TF	213213_at,218325_s_at
11108	PRDM4	TF	218329_at,49485_at
11166	SOX21	TF	208468_at
11176	BAZ2A	TF	201353_s_at,201354_s_at,201355_s_at,215437_x_at
11178	LZTS1	TF	219042_at,221719_s_at,221721_s_at,221722_x_at,222107_x_at,47550_at
11179	ZNF277	TF	215887_at,218645_at
11189	TNRC4	TF	206817_x_at,215045_at
11198	SUPT16H	TF	217815_at
11243	PMF1	TF	202337_at
11262	SP140	TF	207777_s_at
11278	KLF12	TF	206965_at,206966_s_at,208467_at,214276_at
11281	POU6F2	TF	207450_s_at
11317	RBPJL	TF	221377_s_at
11319	ECD	TF	203013_at
11321	GPN1	TF	209313_at
11331	PHB2	TF	201600_at
22797	TFEC	TF	206715_at
22806	IKZF3	TF	221092_at
22807	IKZF2	TF	220567_at
22809	ATF5	TF	204998_s_at,204999_s_at,217389_s_at
22823	MTF2	TF	203345_s_at,203346_s_at,203347_s_at,209704_at,209705_at
22852	ANKRD26	TF	205705_at,205706_s_at
22881	ANKRD6	TF	204671_s_at,204672_s_at
22882	ZHX2	TF	203556_at
22887	FOXJ3	TF	206015_s_at,217310_s_at
22921	MSRB2	TF	218773_s_at,219451_at
22926	ATF6	TF	203952_at,217550_at
22933	SIRT2	TF	220605_s_at
22936	ELL2	TF	214445_at,214446_at
22938	SNW1	TF	201575_at,215424_s_at,222183_x_at
22947	DUX4	TF	216473_x_at
22954	TRIM32	TF	203846_at
22955	SCMH1	TF	221216_s_at
22980	TCF25	TF	213311_s_at,214704_at,221495_s_at
23013	SPEN	TF	201996_s_at,201997_s_at
23036	ZNF292	TF	212366_at,212368_at
23040	MYT1L	TF	210016_at,216672_s_at
23051	ZHX3	TF	212545_s_at,217367_s_at
23054	NCOA6	TF	208979_at
23066	CAND2	TF	213547_at
23090	ZNF423	TF	214761_at
23132	RAD54L2	TF	213205_s_at
23141	ANKLE2	TF	212200_at,212201_at,213962_s_at
23152	CIC	TF	212784_at
23181	DIP2A	TF	215529_x_at
23186	RCOR1	TF	212612_at
23189	KANK1	TF	213005_s_at,216762_at,216763_at
23269	MGA	TF	212945_s_at
23309	SIN3B	TF	209352_s_at,39705_at
23314	SATB2	TF	213435_at,215591_at
23316	CUX2	TF	213920_at
23373	CRTC1	TF	207159_x_at,213091_at
23394	ADNP	TF	201773_at
23411	SIRT1	TF	218878_s_at
23414	ZFPM2	TF	219778_at
23429	RYBP	TF	201844_s_at,201845_s_at,201846_s_at
23435	TARDBP	TF	200020_at,221264_s_at
23462	HEY1	TF	218839_at,44783_s_at
23493	HEY2	TF	219743_at
23522	MYST4	TF	211874_s_at,212452_x_at,212462_at,214496_x_at
23528	ZNF281	TF	218401_s_at
23543	RBM9	TF	212104_s_at,213898_at,213901_x_at,216215_s_at
23598	PATZ1	TF	209431_s_at,209494_s_at,210581_x_at,211391_s_at,211392_s_at,211393_at
23613	ZMYND8	TF	207130_at,209048_s_at,209049_s_at,214795_at
23635	SSBP2	TF	203787_at,210829_s_at
23648	SSBP3	TF	217991_x_at
23650	TRIM29	TF	202504_at,211001_at,211002_s_at
23660	ZKSCAN5	TF	203730_s_at,203731_s_at
23741	EID1	TF	208669_s_at,208670_s_at,211698_at
23764	MAFF	TF	205193_at,36711_at
24148	PRPF6	TF	208879_x_at,208880_s_at
25803	SPDEF	TF	213441_x_at,213442_x_at,214403_x_at,214404_x_at,220192_x_at
25806	VAX2	TF	220443_s_at
25819	CCRN4L	TF	220671_at
25833	POU2F3	TF	207109_at,215355_at
25850	ZNF345	TF	207236_at
25897	RNF19A	TF	220483_s_at
25909	AHCTF1	TF	214766_s_at
25937	WWTR1	TF	202132_at,202133_at,202134_s_at
25959	KANK2	TF	218418_s_at,221068_at
26039	SS18L1	TF	213140_s_at
26064	RAI14	TF	202052_s_at
26115	TANC2	TF	208425_s_at
26145	IRF2BP1	TF	213771_at
26155	NOC2L	TF	202115_s_at
26205	GMEB2	TF	222251_s_at,44146_at
26257	NKX2-8	TF	207451_at
26287	ANKRD2	TF	221232_s_at
26292	MYCBP	TF	203359_s_at,203360_s_at,203361_s_at
26298	EHF	TF	219850_s_at
26468	LHX6	TF	219884_at
26471	NUPR1	TF	209230_s_at
26508	HEYL	TF	220662_s_at
26574	AATF	TF	209165_at
26578	OSTF1	TF	204479_at
26582	DUX3	TF	208582_s_at
26583	DUX2	TF	208201_at
26584	DUX1	TF	208176_at,208582_s_at
26959	HBP1	TF	207361_at,209102_s_at
27022	FOXD3	TF	208500_x_at
27023	FOXB1	TF	208513_at
27033	ZBTB32	TF	220118_at
27063	ANKRD1	TF	206029_at
27086	FOXP1	TF	209569_x_at,209570_s_at,213533_at
27097	TAF5L	TF	213654_at
27125	AFF4	TF	219199_at
27130	INVS	TF	210114_at,211054_at,211055_s_at
27287	VENTX	TF	207376_at
27336	HTATSF1	TF	202601_s_at,202602_s_at
28999	KLF15	TF	221302_at
29079	MED4	TF	217843_s_at
29108	PYCARD	TF	221666_s_at
29115	SAP30BP	TF	217965_s_at
29777	ABT1	TF	218405_at
29842	TFCP2L1	TF	219735_s_at
29855	UBN1	TF	207253_s_at,209088_s_at
29883	CNOT7	TF	218250_s_at
29915	HCFC2	TF	219484_at
29946	SERTAD3	TF	219382_at
29947	DNMT3L	TF	220139_at
29956	LASS2	TF	222212_s_at
29982	NRBF2	TF	221803_s_at
29995	LMCD1	TF	218574_s_at
30009	TBX21	TF	220684_at
30012	TLX3	TF	208495_at
30062	RAX	TF	208242_at
30813	VSX1	TF	221124_s_at
30827	CXXC1	TF	218058_at,48580_at
30851	TAX1BP3	TF	209154_at,215464_s_at
50674	NEUROG3	TF	207965_at
50804	MYEF2	TF	222153_at
50805	IRX4	TF	220225_at
50943	FOXP3	TF	221333_at,221334_s_at
51008	ASCC1	TF	219336_s_at
51042	ZNF593	TF	204175_at
51043	ZBTB7B	TF	205853_at
51085	MLXIPL	TF	221163_s_at
51106	TFB1M	TF	219169_s_at
51176	LEF1	TF	210948_s_at,221557_s_at,221558_s_at
51222	ZNF219	TF	219314_s_at
51224	TCEB3B	TF	220844_at
51270	TFDP3	TF	207385_at
51274	KLF3	TF	219657_s_at
51282	SCAND1	TF	218206_x_at
51295	ECSIT	TF	218225_at
51341	ZBTB7A	TF	213299_at,213303_x_at,219186_at,222082_at
51351	ZNF117	TF	207117_at,207605_x_at
51360	MBTPS2	TF	206473_at
51442	VGLL1	TF	205487_s_at,215729_s_at
51450	PRRX2	TF	219729_at
51479	ANKFY1	TF	219868_s_at
51513	ETV7	TF	221680_s_at
51564	HDAC7	TF	217937_s_at
51567	TTRAP	TF	202266_at
51586	MED15	TF	222175_s_at
51588	PIAS4	TF	212879_x_at,212881_at
51592	TRIM33	TF	210266_s_at,212435_at,212436_at,214815_at
51599	LSR	TF	208190_s_at
51616	TAF9B	TF	221616_s_at,221617_at,221618_s_at
51621	KLF13	TF	219878_s_at
51665	ASB1	TF	212818_s_at,212819_at
51666	ASB4	TF	208481_at,217228_s_at,217229_at
51728	POLR3K	TF	218866_s_at
51773	RSF1	TF	218166_s_at
53335	BCL11A	TF	210347_s_at,219497_s_at,219498_s_at
54014	BRWD1	TF	214820_at,219280_at
54345	SOX18	TF	219568_x_at
54457	TAF7L	TF	220325_at
54503	ZDHHC13	TF	219296_at
54581	SCAND2	TF	206021_at,215670_s_at,222177_s_at,222211_x_at
54626	HES2	TF	214521_at,216674_at
54700	RRN3	TF	216902_s_at,222204_s_at
54737	MPHOSPH8	TF	221771_s_at
54738	FEV	TF	207260_at
54815	GATAD2A	TF	218131_s_at
54851	ANKRD49	TF	219069_at
54880	BCOR	TF	219433_at
54882	ANKHD1	TF	208772_at,208773_s_at,219081_at
54925	ZNF434	TF	218937_at,220292_at
54993	ZSCAN2	TF	220516_at
55139	ANKZF1	TF	218274_s_at
55290	BRF2	TF	218954_s_at,218955_at
55294	FBXW7	TF	218751_s_at
55311	ZNF444	TF	218707_at,50376_at
55509	BATF3	TF	220358_at
55534	MAML3	TF	207946_at
55602	CDKN2AIP	TF	218929_at
55608	ANKRD10	TF	218093_s_at
55663	ZNF446	TF	219900_s_at
55718	POLR3E	TF	218016_s_at
55729	ATF7IP	TF	207728_at,216197_at,216198_at,218987_at
55769	ZNF83	TF	221645_s_at
55802	DCP1A	TF	218508_at
55806	HR	TF	210086_at,220163_s_at
55810	FOXJ2	TF	203734_at
55827	DCAF6	TF	217908_s_at
55832	CAND1	TF	207483_s_at,208838_at,208839_s_at
55835	CENPJ	TF	220885_s_at
55840	EAF2	TF	219551_at
55870	ASH1L	TF	218554_s_at
55885	LMO3	TF	204424_s_at
55888	ZNF167	TF	206314_at
55892	MYNN	TF	218926_at
55922	NKRF	TF	205004_at
56033	BARX1	TF	219845_at
56242	ZNF253	TF	206900_x_at
56311	ANKRD7	TF	206112_at
56676	ASCL3	TF	221161_at
56731	SLC2A4RG	TF	218494_s_at
56929	FEM1C	TF	213341_at
56938	ARNTL2	TF	220658_s_at
56980	PRDM10	TF	214158_s_at,219515_at
56995	TULP4	TF	218184_at
57109	REXO4	TF	218767_at
57326	PBXIP1	TF	207838_x_at,212259_s_at,214176_s_at,214177_s_at
57336	ZNF287	TF	216453_at,216710_x_at,220055_at
57496	MKL2	TF	218259_at
57498	KIDINS220	TF	212162_at,212163_at,214932_at
57591	MKL1	TF	212748_at,215291_at,215292_s_at
57658	CALCOCO1	TF	209002_s_at
57763	ANKRA2	TF	218769_s_at
58487	CREBZF	TF	202977_s_at,202978_s_at,202979_s_at,213584_s_at
58495	OVOL2	TF	206048_at,211778_s_at
59269	HIVEP3	TF	220042_x_at
59348	ZNF350	TF	219266_at
60436	TGIF2	TF	216262_s_at,218724_s_at
60468	BACH2	TF	221234_s_at
60529	ALX4	TF	208330_at
63035	BCORL1	TF	219444_at
63926	ANKRD5	TF	220144_s_at
63976	PRDM16	TF	220928_s_at
64210	MMS19	TF	202167_s_at
64211	LHX5	TF	208333_at
64288	ZNF323	TF	222016_s_at
64320	RNF25	TF	218861_at
64321	SOX17	TF	219993_at
64324	NSD1	TF	219084_at
64344	HIF3A	TF	219319_at,222123_s_at,222124_at
64375	IKZF4	TF	208472_at
65124	ANKRD57	TF	219496_at
79039	DDX54	TF	219111_s_at
79149	ZSCAN5A	TF	219904_at
79365	BHLHE41	TF	221530_s_at
79366	NSBP1	TF	221238_at,221606_s_at
79603	LASS4	TF	218922_s_at
79618	HMBOX1	TF	219269_at
79718	TBL1XR1	TF	221428_s_at
79722	ANKRD55	TF	220112_at
79723	SUV39H2	TF	219262_at
79800	ALS2CR8	TF	219834_at
79813	EHMT1	TF	219339_s_at
79885	HDAC11	TF	219847_at
79923	NANOG	TF	220184_at
79977	GRHL2	TF	219388_at
79998	ANKRD53	TF	215759_at
80142	PTGES2	TF	218083_at
80155	NARG1	TF	219158_s_at
80184	CEP290	TF	205250_s_at,221683_s_at
80237	ELL3	TF	219517_at,219518_s_at
80317	ZKSCAN3	TF	211773_s_at
80345	ZSCAN16	TF	219676_at
80829	ZFP91	TF	208597_at
81570	CLPB	TF	221845_s_at
81606	LBH	TF	221011_s_at
81628	TSC22D4	TF	208104_s_at
81931	ZNF93	TF	208119_s_at,215758_x_at
83439	TCF7L1	TF	221016_s_at
83463	MXD3	TF	221250_s_at
83482	SCRT1	TF	221026_s_at
83637	ZMIZ2	TF	221525_at,221924_at,54970_at
83714	NRIP2	TF	215104_at
83989	FAM172A	TF	212936_at
84124	ZNF394	TF	214714_at
84159	ARID5B	TF	212614_at
84525	HOPX	TF	211597_s_at
84733	CBX2	TF	215989_at
90993	CREB3L1	TF	213059_at,213498_at
96764	TGS1	TF	219231_at
140459	ASB6	TF	221657_s_at
140461	ASB8	TF	218841_at
140462	ASB9	TF	205673_s_at
147912	SIX5	TF	217661_x_at
149934	C20ORF191	TF	200855_at,200856_x_at
151011	SEPT10	TF	212698_s_at,214720_x_at
157567	ANKRD46	TF	212731_at
171017	ZNF384	TF	212369_at,220616_at
171392	ZNF675	TF	217547_x_at
200350	FOXD4L1	TF	217032_at
203611	CDY2B	TF	207646_s_at
246721	POLR2J2	TF	214740_at,216242_x_at
253175	CDY1B	TF	207646_s_at
253461	ZBTB38	TF	219221_at
253782	LASS6	TF	212442_s_at,212446_s_at
284119	PTRF	TF	208789_at,208790_s_at
286749	STON1-GTF2A1L	TF	220190_s_at
347344	ZNF81	TF	215901_at
347853	TBX10	TF	207689_at,222377_at
375248	ANKRD36	TF	214723_x_at
387032	ZKSCAN4	TF	213625_at
100271849	MEF2B	TF	205124_at
