# Supplementary material for: A Novel Network Profiling Analysis Reveals System Changes in Epithelial-Mesenchymal Transition
Source: PLoS One. 2011 Jun 7;6(6):e20804. doi: 10.1371/journal.pone.0020804 (PMC3110206; doi:10.1371/journal.pone.0020804)
Supplement: Table S2 — List of candidate regulators mapped to 502 human microRNAs. (XLS) [file pone.0020804.s007.xls]

## Sheet: Supplementary table 2
Gene Symbol
hsa-let-7d*
hsa-let-7g*
hsa-miR-10b*
hsa-miR-1307*
hsa-miR-1307*
hsa-miR-133a*
hsa-miR-138*
hsa-miR-140*
hsa-miR-146b*
hsa-miR-154*
hsa-miR-17*
hsa-miR-181a*
hsa-miR-182*
hsa-miR-185*
hsa-miR-18a*
hsa-miR-191*
hsa-miR-199b*
hsa-miR-19a*
hsa-miR-19b*
hsa-miR-200a*
hsa-miR-222*
hsa-miR-23a*
hsa-miR-24*
hsa-miR-24*
hsa-miR-26b*
hsa-miR-29a*
hsa-miR-29b*
hsa-miR-302a*
hsa-miR-302b*
hsa-miR-302c*
hsa-miR-30a*
hsa-miR-30d*
hsa-miR-30e*
hsa-miR-337*
hsa-miR-345*
hsa-miR-34b*
hsa-miR-373*
hsa-miR-376c*
hsa-miR-378*
hsa-miR-378*
hsa-miR-380*
hsa-miR-411*
hsa-miR-421*
hsa-miR-422a*
hsa-miR-425*
hsa-miR-432*
hsa-miR-433*
hsa-miR-450a*
hsa-miR-452*
hsa-miR-453*
hsa-miR-454*
hsa-miR-454*
hsa-miR-487a*
hsa-miR-488*
hsa-miR-493*
hsa-miR-496*
hsa-miR-500*
hsa-miR-503*
hsa-miR-505*
hsa-miR-517c*
hsa-miR-518a*
hsa-miR-518c*
hsa-miR-518e*
hsa-miR-518f*
hsa-miR-518f*
hsa-miR-519a*
hsa-miR-519d*
hsa-miR-519e*
hsa-miR-519e*
hsa-miR-520c*
hsa-miR-526b*
hsa-miR-527*
hsa-miR-527*
hsa-miR-545*
hsa-miR-550*
hsa-miR-570*
hsa-miR-579*
hsa-miR-589*
hsa-miR-593*
hsa-miR-616*
hsa-miR-624*
hsa-miR-629*
hsa-miR-636*
hsa-miR-652*
hsa-miR-653*
hsa-miR-671*
hsa-miR-7*
hsa-miR-9*
hsa-miR-92a*
hsa-miR-101
hsa-miR-105
hsa-miR-106a
hsa-miR-1185
hsa-miR-125b
hsa-miR-126
hsa-miR-127-3p
hsa-miR-1283
hsa-miR-1323
hsa-miR-140-5p
hsa-miR-146b-5p
hsa-miR-147
hsa-miR-151-3p
hsa-miR-155
hsa-miR-18b
hsa-miR-193a-3p
hsa-miR-193a-5p
hsa-miR-193b
hsa-miR-198
hsa-miR-199b-5p
hsa-miR-202
hsa-miR-211
hsa-miR-215
hsa-miR-217
hsa-miR-219-5p
hsa-miR-220a
hsa-miR-224
hsa-miR-28-3p
hsa-miR-28-5p
hsa-miR-297
hsa-miR-299-3p
hsa-miR-299-5p
hsa-miR-320a
hsa-miR-324-3p
hsa-miR-325
hsa-miR-329
hsa-miR-330-3p
hsa-miR-335
hsa-miR-339-3p
hsa-miR-33a
hsa-miR-33b
hsa-miR-346
hsa-miR-34c-5p
hsa-miR-361-5p
hsa-miR-362-5p
hsa-miR-371-3p
hsa-miR-372
hsa-miR-373
hsa-miR-374a
hsa-miR-376a
hsa-miR-376b
hsa-miR-380
hsa-miR-383
hsa-miR-384
hsa-miR-412
hsa-miR-424
hsa-miR-429
hsa-miR-432
hsa-miR-449b
hsa-miR-455-5p
hsa-miR-483-3p
hsa-miR-483-5p
hsa-miR-485-3p
hsa-miR-485-5p
hsa-miR-486-5p
hsa-miR-487a
hsa-miR-489
hsa-miR-490-3p
hsa-miR-491-5p
hsa-miR-492
hsa-miR-493
hsa-miR-498
hsa-miR-499-5p
hsa-miR-501-5p
hsa-miR-502-5p
hsa-miR-503
hsa-miR-506
hsa-miR-507
hsa-miR-508-3p
hsa-miR-509-3p
hsa-miR-510
hsa-miR-511
hsa-miR-512-3p
hsa-miR-512-5p
hsa-miR-513a-5p
hsa-miR-514
hsa-miR-515-3p
hsa-miR-515-5p
hsa-miR-516a-3p,hsa-miR-516b*
hsa-miR-516a-5p
hsa-miR-516b
hsa-miR-517a,hsa-miR-517b*
hsa-miR-517c
hsa-miR-518a-3p
hsa-miR-518a-5p,hsa-miR-527
hsa-miR-518b
hsa-miR-518c
hsa-miR-518d-3p
hsa-miR-519a
hsa-miR-519b-3p
hsa-miR-519c-3p
hsa-miR-519c-5p,hsa-miR-519b-5p,hsa-miR-522*
hsa-miR-520a-3p
hsa-miR-520a-5p
hsa-miR-520d-3p
hsa-miR-520d-5p
hsa-miR-520e
hsa-miR-520g,hsa-miR-520h
hsa-miR-521
hsa-miR-522
hsa-miR-523
hsa-miR-523
hsa-miR-524-3p
hsa-miR-524-5p
hsa-miR-525-3p
hsa-miR-525-5p
hsa-miR-526b
hsa-miR-542-5p*
hsa-miR-542-5p*
hsa-miR-544
hsa-miR-548a-3p
hsa-miR-548b-3p
hsa-miR-548c-3p
hsa-miR-548d-3p
hsa-miR-549
hsa-miR-551a
hsa-miR-552
hsa-miR-553
hsa-miR-554
hsa-miR-555
hsa-miR-556-5p
hsa-miR-557
hsa-miR-558
hsa-miR-559
hsa-miR-561
hsa-miR-562
hsa-miR-563
hsa-miR-564
hsa-miR-566
hsa-miR-567
hsa-miR-569
hsa-miR-571
hsa-miR-572
hsa-miR-573
hsa-miR-575
hsa-miR-576-5p
hsa-miR-577
hsa-miR-578
hsa-miR-580
hsa-miR-581
hsa-miR-583
hsa-miR-584
hsa-miR-585
hsa-miR-586
hsa-miR-587
hsa-miR-588
hsa-miR-591
hsa-miR-595
hsa-miR-596
hsa-miR-597
hsa-miR-598
hsa-miR-599
hsa-miR-600
hsa-miR-601
hsa-miR-602
hsa-miR-603
hsa-miR-604
hsa-miR-605
hsa-miR-606
hsa-miR-607
hsa-miR-608
hsa-miR-609
hsa-miR-610
hsa-miR-611
hsa-miR-612
hsa-miR-613
hsa-miR-614
hsa-miR-617
hsa-miR-618
hsa-miR-619
hsa-miR-620
hsa-miR-621
hsa-miR-622
hsa-miR-623
hsa-miR-625
hsa-miR-626
hsa-miR-627
hsa-miR-628-3p
hsa-miR-630
hsa-miR-631
hsa-miR-632
hsa-miR-633
hsa-miR-634
hsa-miR-635
hsa-miR-637
hsa-miR-638
hsa-miR-639
hsa-miR-640
hsa-miR-641
hsa-miR-642
hsa-miR-643
hsa-miR-644
hsa-miR-645
hsa-miR-646
hsa-miR-647
hsa-miR-648
hsa-miR-649
hsa-miR-650
hsa-miR-651
hsa-miR-654-5p
hsa-miR-655
hsa-miR-656
hsa-miR-657
hsa-miR-658
hsa-miR-659
hsa-miR-660
hsa-miR-661
hsa-miR-662
hsa-miR-663
hsa-miR-7
hsa-miR-765
hsa-miR-766
hsa-miR-767-3p
hsa-miR-767-5p
hsa-miR-768-3p
hsa-miR-768-5p
hsa-miR-769-3p
hsa-miR-769-5p
hsa-miR-770-5p
hsa-miR-802*
hsa-miR-942
hsa-miR-95
hsa-let-7a
hsa-let-7b
hsa-let-7c
hsa-let-7d
hsa-let-7e
hsa-let-7f
hsa-let-7g
hsa-let-7i
hsa-miR-1
hsa-miR-100
hsa-miR-103
hsa-miR-106b
hsa-miR-107
hsa-miR-10a
hsa-miR-10b
hsa-miR-122
hsa-miR-124
hsa-miR-125a-5p
hsa-miR-128
hsa-miR-128
hsa-miR-129-3p
hsa-miR-129-5p
hsa-miR-130a
hsa-miR-130b
hsa-miR-132
hsa-miR-133b
hsa-miR-135a
hsa-miR-135b
hsa-miR-136
hsa-miR-137
hsa-miR-139-5p
hsa-miR-141
hsa-miR-142-3p
hsa-miR-142-5p
hsa-miR-143
hsa-miR-144
hsa-miR-145
hsa-miR-146a
hsa-miR-148a
hsa-miR-148b
hsa-miR-149
hsa-miR-150
hsa-miR-151-5p
hsa-miR-152
hsa-miR-153
hsa-miR-154
hsa-miR-15a
hsa-miR-15b
hsa-miR-16
hsa-miR-17
hsa-miR-181a
hsa-miR-181b
hsa-miR-181c
hsa-miR-181d
hsa-miR-182
hsa-miR-183
hsa-miR-184
hsa-miR-186
hsa-miR-187
hsa-miR-188-5p
hsa-miR-18a
hsa-miR-190
hsa-miR-192
hsa-miR-194
hsa-miR-195
hsa-miR-196a
hsa-miR-196b
hsa-miR-197
hsa-miR-199a-5p
hsa-miR-19a
hsa-miR-19b
hsa-miR-200a
hsa-miR-200b
hsa-miR-200c
hsa-miR-203
hsa-miR-204
hsa-miR-205
hsa-miR-206
hsa-miR-208a
hsa-miR-20a
hsa-miR-20b
hsa-miR-21
hsa-miR-210
hsa-miR-212
hsa-miR-214
hsa-miR-216a
hsa-miR-218
hsa-miR-22
hsa-miR-221
hsa-miR-222
hsa-miR-223
hsa-miR-23a
hsa-miR-23b
hsa-miR-24
hsa-miR-25
hsa-miR-26a
hsa-miR-26b
hsa-miR-27a
hsa-miR-27b
hsa-miR-296-5p
hsa-miR-29b
hsa-miR-29c
hsa-miR-301a
hsa-miR-302a
hsa-miR-302b
hsa-miR-302c
hsa-miR-302d
hsa-miR-30a
hsa-miR-30b
hsa-miR-30c
hsa-miR-30d
hsa-miR-30e
hsa-miR-31
hsa-miR-32
hsa-miR-323-3p
hsa-miR-324-5p
hsa-miR-326
hsa-miR-328
hsa-miR-331-3p
hsa-miR-338-3p
hsa-miR-339-5p
hsa-miR-342-3p
hsa-miR-342-5p
hsa-miR-34a
hsa-miR-363
hsa-miR-365
hsa-miR-367
hsa-miR-369-3p
hsa-miR-369-5p
hsa-miR-370
hsa-miR-375
hsa-miR-377
hsa-miR-379
hsa-miR-381
hsa-miR-382
hsa-miR-409-3p
hsa-miR-409-5p
hsa-miR-410
hsa-miR-411
hsa-miR-421
hsa-miR-423-3p
hsa-miR-423-5p
hsa-miR-425
hsa-miR-431
hsa-miR-433
hsa-miR-448
hsa-miR-449a
hsa-miR-451
hsa-miR-484
hsa-miR-487b
hsa-miR-494
hsa-miR-495
hsa-miR-497
hsa-miR-504
hsa-miR-532-5p
hsa-miR-539
hsa-miR-542-3p
hsa-miR-543
hsa-miR-551b
hsa-miR-568
hsa-miR-574-3p
hsa-miR-582-5p
hsa-miR-590-5p
hsa-miR-592
hsa-miR-615-3p
hsa-miR-668
hsa-miR-758
hsa-miR-874
hsa-miR-877
hsa-miR-9
hsa-miR-92a
hsa-miR-92b
hsa-miR-93
hsa-miR-96
hsa-miR-98
hsa-miR-99a
hsa-miR-99b
hsa-miR-126*
hsa-miR-202*
hsa-miR-340*
hsa-miR-452*
