# Supplementary material for: A Novel Network Profiling Analysis Reveals System Changes in Epithelial-Mesenchymal Transition
Source: PLoS One. 2011 Jun 7;6(6):e20804. doi: 10.1371/journal.pone.0020804 (PMC3110206; doi:10.1371/journal.pone.0020804)
Supplement: Table S4 — EMT-related modulator values of 762 cancer cell lines calculated by signature-based hidden modulator extraction. (XLS) [file pone.0020804.s009.xls]

## Sheet: Supplementary table 4
Sample Name	Characteristics [OrganismPart]	Characteristics [DiseaseState]	Scan Name	EMT-related Modulator
NCI-H508	Colorectal	AdenoCarcinoma	5500024030401071707289.B09	-11.6265
SNU-C1	Colorectal	AdenoCarcinoma	5500024035100021608461.H12	-11.443
SNU-C1	Colorectal	AdenoCarcinoma	5500024052603032009483.H11	-11.2809
OMC-1	Cervix	Squamous	5500024034290101707047.A07	-10.8346
NCI-SNU-16	StomachGI	Carcinoma	5500024031722092907496.C06	-10.787
NCI-H630	Colorectal	AdenoCarcinoma	5500024032848101507000.H06	-10.6692
NCI-N87	StomachGI	AdenoCarcinoma	5500024032848101507000.A07	-10.6163
TCO-1	Thyroid	Carcinoma	5500024034290101707047.D11	-10.595
LS-1034	Colorectal	AdenoCarcinoma	5500024034290101707049.A11	-10.4228
OE19	Oesophagus	AdenoCarcinoma	5500024034290101707047.G06	-10.3469
COLO-205	Colorectal	AdenoCarcinoma	5500024052861011409506.G01	-10.2737
DSH1	UrinaryTrack	Carcinoma	5500024030401071707289.E12	-10.2487
GP5d	Colorectal	AdenoCarcinoma	5500024032848101507998.G08	-10.2466
HT55	Colorectal	AdenoCarcinoma	5500024034290101707049.D08	-10.235
SW780	UrinaryTrack	Carcinoma	5500024032848101507998.G11	-10.2267
ME-180	Cervix	Carcinoma	5500024052861011409506.F11	-10.2106
TE-11	Oesophagus	Squamous	5500024034290101707047.H11	-10.2106
TGBC24TKB	BiliaryTrack	Carcinoma	5500024032848101507998.A01	-10.2078
T84	Colorectal	Carcinoma	5500024034290101707047.B11	-10.1976
LS-513	Colorectal	AdenoCarcinoma	5500024031722092907496.D10	-10.1732
NCI-H526	Lung	Carcinoma	5500024034290101707047.E05	-10.1486
ME-180	Cervix	Carcinoma	5500024032848101507000.D11	-10.1345
TE-11	Oesophagus	Squamous	5500024052603032009483.B07	-10.0063
MKN28	StomachGI	AdenoCarcinoma	5500024030401071707289.D11	-9.98735
OE33	Oesophagus	Other	5500024034290101707047.H06	-9.98704
Gp2D	Colorectal	AdenoCarcinoma	5500024032848101507998.H07	-9.95157
HT-29	Colorectal	Carcinoma	5500024052861011409506.G02	-9.94654
RCM-1	Colorectal	AdenoCarcinoma	5500024052861011409506.D08	-9.90694
KYSE-180	Oesophagus	Squamous	5500024031722092907496.E09	-9.89298
ECC4	StomachGI	Carcinoma	5500024031722092907496.E08	-9.86778
COLO-678	Colorectal	Carcinoma	5500024032848101507998.E05	-9.84793
A431	Skin	Squamous	5500024034290101707049.E01	-9.8087
SW1417	Colorectal	AdenoCarcinoma	5500024031722092907496.D05	-9.73098
HCC2998	Colorectal	AdenoCarcinoma	5500024052861011409506.B02	-9.70114
SW948	Colorectal	AdenoCarcinoma	5500024031722092907496.H10	-9.69118
LCLC-97TM1	Lung	LargeCell	5500024035100021608461.F04	-9.64666
TE-12	Oesophagus	Squamous	5500024034290101707047.A12	-9.62239
GA-10-Clone-20	Leukemia	BurkittsLymphoma	5500024034290101707049.D07	-9.589
FaDu	Headneck	Squamous	5500024032848101507000.F08	-9.57168
RL95-2	Endometrium	Carcinoma	5500024034290101707047.H07	-9.55974
BFTC-905	UrinaryTrack	Carcinoma	5500024035100021608461.B12	-9.51897
CW-2	Colorectal	Carcinoma	5500024032848101507998.F05	-9.5051
SW1463	Colorectal	AdenoCarcinoma	5500024031722092907496.E05	-9.49238
HCT-15	Colorectal	Carcinoma	5500024052861011409506.F02	-9.48732
NCI-H747	Colorectal	AdenoCarcinoma	5500024031722092907496.G06	-9.4864
TC-YIK	Cervix	Carcinoma	5500024034290101707047.E11	-9.3724
TE-6	Oesophagus	Squamous	5500024034290101707047.E12	-9.36655
DMS-79	Lung	Carcinoma	5500024030401071707289.H03	-9.33187
Capan-2-DSMZ-C	Pancreas	AdenoCarcinoma	5500024034290101707049.E03	-9.303
HuP-T4	Pancreas	Carcinoma	5500024030401071707289.H11	-9.29881
SW1116	Colorectal	AdenoCarcinoma	5500024034290101707047.G10	-9.25105
NCI-H2126	Lung	AdenoCarcinoma	5500024034290101707047.G03	-9.22471
BPH-1	Prostate	Other	5500024034290101707049.C02	-9.1922
HCC70	Breast	DuctalCarcinoma	5500024032848101507998.D08	-9.1734
NCI-H2029	Lung	Carcinoma	5500024035100021608461.G11	-9.14672
NCI-H810	Lung	LargeCell	5500024034290101707047.H05	-9.1093
COR-L88	Lung	Carcinoma	5500024032848101507998.G06	-9.10107
HCC1954	Breast	DuctalCarcinoma	5500024032848101507998.B12	-9.09531
HCC1419	Breast	DuctalCarcinoma	5500024034290101707049.F07	-9.09244
MFM-223	Breast	DuctalCarcinoma	5500024052861011409506.A11	-9.03959
NCI-H1105	Lung	Carcinoma	5500024035100021608461.E11	-8.95005
MKN45	StomachGI	AdenoCarcinoma	5500024034290101707049.B12	-8.94131
OCUB-M	Breast	Carcinoma	5500024032848101507000.B07	-8.92814
NCI-H1437	Lung	AdenoCarcinoma	5500024035100021608461.E07	-8.92002
NCI-H209	Lung	Carcinoma	5500024034290101707047.F03	-8.8775
SCC-9	Headneck	Squamous	5500024030401071707289.C04	-8.87367
MFM-223	Breast	DuctalCarcinoma	5500024030401071707289.A03	-8.871
NCI-H1437	Lung	AdenoCarcinoma	5500024035100021608461.B11	-8.84023
647-V	UrinaryTrack	Carcinoma	5500024030401071707289.C10	-8.82978
HPAF-II	Pancreas	DuctalCarcinoma	5500024032848101507998.B09	-8.82089
NCI-H1436	Lung	Carcinoma	5500024034290101707047.A02	-8.78378
LS-411N	Colorectal	AdenoCarcinoma	5500024031722092907496.C10	-8.7776
647-V	UrinaryTrack	Carcinoma	5500024052861011409506.D05	-8.76032
HT-3	Cervix	Carcinoma	5500024034290101707049.C08	-8.75908
PANC-08-13	Pancreas	DuctalCarcinoma	5500024052861011409506.H09	-8.73135
CAPAN-1	Pancreas	DuctalCarcinoma	5500024034290101707049.D03	-8.72434
BFTC-905	UrinaryTrack	Carcinoma	5500024052603032009483.E12	-8.70506
LU-139	Lung	Carcinoma	5500024031722092907496.F10	-8.68609
DMS-153	Lung	Carcinoma	5500024052603032009483.B04	-8.65235
TE-5	Oesophagus	Squamous	5500024034290101707047.D12	-8.64772
TGBC11TKB	StomachGI	Carcinoma	5500024030401071707289.A12	-8.61625
BEN	Lung	Carcinoma	5500024032848101507998.C04	-8.6091
LS-174T	Colorectal	AdenoCarcinoma	5500024032848101507000.C09	-8.60562
23132-87	StomachGI	AdenoCarcinoma	5500024032848101507998.D02	-8.55366
SW403	Colorectal	AdenoCarcinoma	5500024034290101707047.H10	-8.54036
KYSE-450	Oesophagus	Squamous	5500024035100021608461.C08	-8.53052
MDA-MB-361	Breast	Carcinoma	5500024032848101507000.C11	-8.47422
IST-SL2	Lung	Carcinoma	5500024034290101707049.A09	-8.43947
HCC1937	Breast	DuctalCarcinoma	5500024032848101507998.E12	-8.42831
NCI-H441	Lung	AdenoCarcinoma	5500024032848101507000.G06	-8.42727
NCI-H2170	Lung	Squamous	5500024032848101507000.F06	-8.41216
DoTc2-4510	Cervix	Carcinoma	5500024034290101707049.E05	-8.3307
RT-112	UrinaryTrack	Carcinoma	5500024031722092907496.G04	-8.30385
PANC-08-13	Pancreas	DuctalCarcinoma	5500024052603032009483.D02	-8.30301
Ca9-22	Headneck	Squamous	5500024030401071707289.H12	-8.29582
UMC-11	Lung	Carcinoid	5500024031722092907496.E01	-8.2906
PANC-10-05	Pancreas	DuctalCarcinoma	5500024035100021608461.D05	-8.26944
CAL-148	Breast	DuctalCarcinoma	5500024034290101707049.E02	-8.26418
HCC1806	Breast	DuctalCarcinoma	5500024032848101507998.H08	-8.24666
HT-1376	UrinaryTrack	Carcinoma	5500024034290101707049.B08	-8.19718
SW48	Colorectal	AdenoCarcinoma	5500024032848101507000.F03	-8.18086
T47D	Breast	DuctalCarcinoma	5500024052861011409506.G03	-8.16446
KYSE-510	Oesophagus	Squamous	5500024032848101507000.D09	-8.14009
CAL-27	Headneck	Squamous	5500024034290101707049.F02	-8.12883
TT	Thyroid	Carcinoma	5500024034290101707047.H12	-8.07993
HCC2218	Breast	DuctalCarcinoma	5500024032848101507998.G12	-8.07556
COLO-668	Lung	Carcinoma	5500024034290101707049.G03	-8.05425
LNCaP-Clone-FGC	Prostate	AdenoCarcinoma	5500024031722092907496.B10	-8.0499
KYSE-410	Oesophagus	Squamous	5500024052603032009483.F06	-8.02186
COR-L279	Lung	Carcinoma	5500024032848101507000.E10	-8.0106
DMS-53	Lung	Carcinoma	5500024030401071707289.H02	-7.99944
NCI-H889	Lung	Carcinoma	5500024031722092907496.E06	-7.99213
YAPC	Pancreas	Carcinoma	5500024031722092907496.B11	-7.94799
LoVo	Colorectal	AdenoCarcinoma	5500024030401071707289.E03	-7.83977
NCI-H1666	Lung	AdenoCarcinoma	5500024030401071707289.C09	-7.82346
BxPC-3	Pancreas	Carcinoma	5500024030401071707289.A01	-7.80849
EGI-1	BiliaryTrack	AdenoCarcinoma	5500024031722092907496.D01	-7.79488
C2BBe1	Colorectal	AdenoCarcinoma	5500024032848101507998.F06	-7.77621
MDA-MB-453	Breast	Carcinoma	5500024031722092907496.B08	-7.75422
NCI-H292	Lung	Carcinoma	5500024034290101707047.F04	-7.74845
DJM-1	Skin	Other	5500024052603032009483.H04	-7.71638
SW837	Colorectal	AdenoCarcinoma	5500024031722092907496.F05	-7.68559
KATOIII	StomachGI	Carcinoma	5500024031722092907496.C08	-7.67673
CAL-12T	Lung	NSCLC	5500024032848101507998.B05	-7.66852
NCI-H510A	Lung	Carcinoma	5500024034290101707047.D05	-7.6667
ABC-1	Lung	AdenoCarcinoma	5500024052861011409506.D06	-7.64374
NCI-H1522	Lung	Carcinoma	5500024032848101507000.C05	-7.63197
HCT-116	Colorectal	Carcinoma	5500024052861011409506.C02	-7.6206
DU-4475	Breast	DuctalCarcinoma	5500024052861011409506.A12	-7.61086
COLO-680N	Oesophagus	Squamous	5500024032848101507000.C04	-7.58868
COR-L51	Lung	Carcinoma	5500024032848101507998.G05	-7.57747
SW626	Ovary	AdenoCarcinoma	5500024034290101707047.F10	-7.5723
KOSC-2	Headneck	Squamous	5500024052861011409506.G07	-7.56179
NCI-H64	Lung	Carcinoma	5500024052861011409506.B10	-7.53929
SKG-IIIa	Cervix	Carcinoma	5500024035100021608461.E05	-7.52983
LS-123	Colorectal	AdenoCarcinoma	5500024034290101707049.B11	-7.4999
BT-20	Breast	Carcinoma	5500024034290101707049.D02	-7.46726
NCI-H345	Lung	Carcinoma	5500024034290101707047.H04	-7.42167
NCI-H64	Lung	Carcinoma	5500024032848101507000.F11	-7.42034
UACC-812	Breast	DuctalCarcinoma	5500024032848101507000.D08	-7.41833
DU-4475	Breast	DuctalCarcinoma	5500024030401071707289.A09	-7.41479
KYSE-520	Oesophagus	Squamous	5500024034290101707049.C10	-7.40046
NCI-H1304	Lung	Carcinoma	5500024034290101707047.H01	-7.36174
JEG-3	Placenta	Carcinoma	5500024031722092907496.B09	-7.34282
NCI-H250	Lung	Carcinoma	5500024035100021608461.F11	-7.32277
LC-1F	Lung	Squamous	5500024034290101707049.H10	-7.3199
ChaGo-K-1	Lung	Carcinoma	5500024032848101507998.H06	-7.30873
COR-L23	Lung	LargeCell	5500024052861011409506.F06	-7.30455
NCI-H727	Lung	Carcinoid	5500024031722092907496.H06	-7.24092
MDA-MB-175-VII	Breast	DuctalCarcinoma	5500024034290101707049.F11	-7.22676
NCI-H1437	Lung	AdenoCarcinoma	5500024052603032009483.E11	-7.22535
NCI-H2087	Lung	AdenoCarcinoma	5500024035100021608461.C10	-7.20248
SCLC-21H	Lung	Carcinoma	5500024032848101507998.H09	-7.19019
KNS-62	Lung	Squamous	5500024030401071707289.C05	-7.16257
NCI-H520	Lung	Squamous	5500024031722092907496.C07	-7.12288
NCI-H146	Lung	Carcinoma	5500024032848101507000.A02	-7.12009
NUGC-3	StomachGI	Carcinoma	5500024030401071707289.A04	-7.09847
VM-CUB-1	UrinaryTrack	Carcinoma	5500024035100021608461.D01	-7.09434
TE-9	Oesophagus	Squamous	5500024034290101707047.G12	-7.09303
MRK-nu-1	Breast	Carcinoma	5500024034290101707049.D12	-7.07601
SCH	StomachGI	Carcinoma	5500024032848101507000.A08	-7.0644
RERF-LC-FM	Lung	Carcinoma	5500024034290101707047.F07	-7.04618
NCI-H2171	Lung	Carcinoma	5500024034290101707047.A04	-7.0279
HSC-4	Headneck	Squamous	5500024052861011409506.A08	-7.00773
NCI-H250	Lung	Carcinoma	5500024052603032009483.G11	-6.95855
EC-GI-10	Oesophagus	Carcinoma	5500024031722092907496.F02	-6.90352
KYSE-150	Oesophagus	Squamous	5500024034290101707049.A10	-6.89401
Detroit562	Headneck	Carcinoma	5500024031722092907496.H02	-6.8763
LK-2	Lung	Squamous	5500024052603032009483.A06	-6.84729
NCI-H358	Lung	AdenoCarcinoma	5500024034290101707047.A05	-6.82939
KYSE-150	Oesophagus	Squamous	5500024052603032009483.F09	-6.81758
DV-90	Lung	AdenoCarcinoma	5500024031722092907496.D03	-6.80906
KYSE-70	Oesophagus	Squamous	5500024031722092907496.F09	-6.77978
KYSE-140	Oesophagus	Squamous	5500024032848101507000.H10	-6.77367
CAMA-1	Breast	Carcinoma	5500024034290101707049.B03	-6.74988
MKN7	StomachGI	Carcinoma	5500024035100021608461.B10	-6.73907
RMG-I	Ovary	ClearCell	5500024032848101507000.H09	-6.73721
NCI-H2087	Lung	AdenoCarcinoma	5500024035100021608461.B07	-6.72782
KMS-12-BM	Leukemia	Myeloma	5500024030401071707289.C08	-6.70695
HCC1599	Breast	DuctalCarcinoma	5500024032848101507998.D12	-6.68797
TT	Thyroid	Carcinoma	5500024052603032009483.D11	-6.63033
C-4-II	Cervix	Carcinoma	5500024032848101507000.F02	-6.62728
CAL-33	Headneck	Squamous	5500024032848101507998.C06	-6.60897
LU-134-A	Lung	Carcinoma	5500024052603032009483.B08	-6.57507
KU-19-19	UrinaryTrack	Carcinoma	5500024035100021608461.E12	-6.56688
MKN7	StomachGI	Carcinoma	5500024035100021608461.H09	-6.54202
TE-10	Oesophagus	Squamous	5500024034290101707047.G11	-6.519
EFM-19	Breast	DuctalCarcinoma	5500024032848101507000.E08	-6.47271
COR-L96CAR	Lung	Carcinoma	5500024035100021608461.F02	-6.46085
OAW-28	Ovary	Carcinoma	5500024034290101707047.F06	-6.41986
SW1990	Pancreas	Carcinoma	5500024032848101507998.D11	-6.4116
22RV1	Prostate	AdenoCarcinoma	5500024035100021608461.H01	-6.35387
AGS	StomachGI	AdenoCarcinoma	5500024034290101707049.F01	-6.26089
MDA-MB-415	Breast	Carcinoma	5500024034290101707049.G11	-6.25593
NCI-H1395	Lung	AdenoCarcinoma	5500024035100021608461.A10	-6.24165
AGS	StomachGI	AdenoCarcinoma	5500024052861011409506.G10	-6.22632
SW954	Vulva	Squamous	5500024034290101707047.A11	-6.21715
KMS-12-PE	Leukemia	Myeloma	5500024030401071707289.B12	-6.05591
A253	Headneck	Carcinoma	5500024035100021608461.H08	-5.99144
TE-1	Oesophagus	Squamous	5500024034290101707047.F11	-5.99089
JAR	Placenta	Carcinoma	5500024030401071707289.A08	-5.93126
NCI-H1926	Lung	Carcinoma	5500024052603032009483.H10	-5.90811
NCI-H2009	Lung	AdenoCarcinoma	5500024034290101707047.C03	-5.89304
MCF7	Breast	Carcinoma	5500024052861011409506.F03	-5.88829
TGBC1TKB	BiliaryTrack	AdenoCarcinoma	5500024030401071707289.G07	-5.84845
NCI-H1838	Lung	AdenoCarcinoma	5500024031722092907496.H07	-5.79194
NCI-H1395	Lung	AdenoCarcinoma	5500024035100021608461.E10	-5.78012
HSC-2	Headneck	Squamous	5500024035100021608461.G10	-5.76023
HSC-2	Headneck	Squamous	5500024035100021608461.A08	-5.75966
HT-1197	UrinaryTrack	Carcinoma	5500024034290101707049.A08	-5.72625
ZR-75-30	Breast	DuctalCarcinoma	5500024035100021608461.F01	-5.71028
ETK-1	BiliaryTrack	AdenoCarcinoma	5500024031722092907496.B03	-5.69524
PC-14	Lung	AdenoCarcinoma	5500024032848101507000.A12	-5.6234
ECC10	StomachGI	Carcinoma	5500024052603032009483.B06	-5.50821
HCE-T	Headneck	Squamous	5500024030401071707289.F07	-5.49071
MDA-MB-134-VI	Breast	DuctalCarcinoma	5500024031722092907496.A08	-5.47861
RPMI-8226	Leukemia	Myeloma	5500024052603032009483.B02	-5.4249
HO-1-N-1	Headneck	Squamous	5500024035100021608461.C03	-5.40132
C3A	Liver	HCC	5500024052861011409506.G12	-5.39047
MUTZ-1	Leukemia	MDS	5500024031722092907496.H11	-5.32561
LB771-HNC	Headneck	Squamous	5500024035100021608461.G07	-5.32394
KASUMI-1	Leukemia	AML	5500024030401071707289.D08	-5.29704
C3A	Liver	HCC	5500024032848101507000.G02	-5.29221
LB647-SCLC	Lung	Carcinoma	5500024035100021608461.D04	-5.24079
NCI-H1092	Lung	Carcinoma	5500024032848101507000.H11	-5.1332
WSU-NHL	Lymphoma	Lymphoma	5500024052861011409506.E09	-5.08316
Calu-3	Lung	AdenoCarcinoma	5500024032848101507000.A03	-5.01944
Ramos-2G6-4C10	Leukemia	BurkittsLymphoma	5500024031722092907496.C04	-5.01814
HT-1197	UrinaryTrack	Carcinoma	5500024052603032009483.A11	-4.98422
Daudi	Leukemia	BurkittsLymphoma	5500024031722092907496.E03	-4.97238
CA46	Leukemia	BurkittsLymphoma	5500024032848101507998.H05	-4.96963
SAS	Headneck	Squamous	5500024034290101707047.D08	-4.96876
SNU-C2B	Colorectal	AdenoCarcinoma	5500024031722092907496.D04	-4.92353
ITO-II	Testis	GermCell	5500024034290101707049.B09	-4.92262
Daudi	Leukemia	BurkittsLymphoma	5500024052861011409506.B05	-4.91107
HuP-T3	Pancreas	Carcinoma	5500024052603032009483.H05	-4.87867
CaR-1	Colorectal	AdenoCarcinoma	5500024035100021608461.E02	-4.82115
OVCAR-3	Ovary	AdenoCarcinoma	5500024052861011409506.F04	-4.80248
HCC2157	Breast	DuctalCarcinoma	5500024032848101507998.C12	-4.71532
NCI-H2347	Lung	NSCLC	5500024031722092907496.E07	-4.68546
DB	Leukemia	Lymphoma	5500024031722092907496.F08	-4.67383
RL	Leukemia	Lymphoma	5500024032848101507000.G07	-4.66136
CFPAC-1	Pancreas	DuctalCarcinoma	5500024030401071707289.C03	-4.64135
SCC-25	Headneck	Squamous	5500024032848101507000.G12	-4.61862
5637	UrinaryTrack	Carcinoma	5500024052603032009483.A09	-4.56263
NCI-H1770	Lung	NSCLC	5500024032848101507000.D01	-4.55412
SW620	Colorectal	AdenoCarcinoma	5500024052861011409506.A05	-4.55377
BB30-HNC	Headneck	Squamous	5500024035100021608461.A02	-4.5527
EB2	Leukemia	BurkittsLymphoma	5500024030401071707289.F12	-4.52151
DOK	Headneck	Other	5500024034290101707049.D05	-4.45794
WSU-NHL	Lymphoma	Lymphoma	5500024032848101507998.H01	-4.40066
NEC8	Testis	GermCell	5500024034290101707047.A06	-4.24024
LU-135	Lung	Carcinoma	5500024032848101507000.A11	-4.15533
SHP-77	Lung	Carcinoma	5500024034290101707047.A09	-4.11012
HT	Leukemia	Lymphoma	5500024031722092907496.A09	-4.10017
KYSE-270	Oesophagus	Squamous	5500024034290101707049.B10	-4.01411
ECC12	StomachGI	Carcinoma	5500024034290101707049.F05	-3.95956
Caov-3	Ovary	AdenoCarcinoma	5500024032848101507998.D05	-3.9578
KARPAS-422	Leukemia	Lymphoma	5500024052861011409506.B12	-3.95325
JiyoyeP-2003	Lymphoma	BurkittsLymphoma	5500024031722092907496.C09	-3.90006
Ca-Ski	Cervix	Squamous	5500024052861011409506.C07	-3.83853
A3-KAW	StomachGI	Carcinoma	5500024032848101507998.G02	-3.81929
KO52	Leukemia	AML	5500024034290101707049.C09	-3.67639
P12-ICHIKAWA	Leukemia	ALL	5500024030401071707289.G08	-3.66883
NCI-H2227	Lung	Carcinoma	5500024032848101507000.B05	-3.66299
COR-L105	Lung	AdenoCarcinoma	5500024030401071707289.G04	-3.65442
KARPAS-422	Leukemia	Lymphoma	5500024030401071707289.E04	-3.65401
MDA-MB-468	Breast	Carcinoma	5500024030401071707289.B06	-3.62543
EPLC-272H	Lung	Squamous	5500024052603032009483.F05	-3.54445
SCC-4	Headneck	Squamous	5500024034290101707047.G08	-3.35118
NCI-H1650	Lung	AdenoCarcinoma	5500024031722092907496.D12	-3.34897
IM-9	Leukemia	Myeloma	5500024034290101707049.H08	-3.30185
BHY	Headneck	Squamous	5500024034290101707049.A02	-3.25609
OVCAR-4	Ovary	Carcinoma	5500024052603032009483.D01	-3.25238
BL-41	Leukemia	BurkittsLymphoma	5500024052861011409506.A09	-3.25106
EB-3	Leukemia	BurkittsLymphoma	5500024031722092907496.C03	-3.22629
OVCAR-4	Ovary	Carcinoma	5500024052861011409506.H05	-3.21262
DU-145	Prostate	AdenoCarcinoma	5500024052861011409506.D02	-3.19698
NCI-H2291	Lung	AdenoCarcinoma	5500024034290101707047.D04	-3.18931
Raji	Leukemia	BurkittsLymphoma	5500024034290101707047.E07	-3.12925
BC-1	Leukemia	Lymphoma	5500024032848101507998.G03	-3.05451
HSC-3	Headneck	Squamous	5500024052861011409506.D07	-3.04386
DOHH-2	Leukemia	Lymphoma	5500024035100021608461.G09	-3.02349
RPMI-2650	Headneck	Squamous	5500024032848101507000.H07	-2.99322
SUP-B8	Leukemia	ALL	5500024030401071707289.H09	-2.93381
BL-70	Leukemia	BurkittsLymphoma	5500024032848101507998.D06	-2.91878
RF-48	StomachGI	AdenoCarcinoma	5500024031722092907496.B04	-2.91481
HL-60	Leukemia	AML	5500024052603032009483.C03	-2.89908
BALL-1	Leukemia	ALL	5500024032848101507998.F03	-2.89599
PANC-03-27	Pancreas	DuctalCarcinoma	5500024035100021608461.C05	-2.84007
DG-75	Leukemia	BurkittsLymphoma	5500024031722092907496.D02	-2.76082
NCI-H524	Lung	Carcinoma	5500024031722092907496.B07	-2.72038
JVM-3	Lymphoma	CLL	5500024030401071707289.H10	-2.70489
EM-2	Leukemia	CML	5500024031722092907496.C02	-2.69007
BC-3	Leukemia	Lymphoma	5500024052861011409506.H08	-2.67495
GR-ST	Leukemia	ALL	5500024052603032009483.G04	-2.65974
ARH-77	Leukemia	Myeloma	5500024052861011409506.C06	-2.62385
BL-41	Leukemia	BurkittsLymphoma	5500024032848101507998.D04	-2.62254
NCI-H524	Lung	Carcinoma	5500024052861011409506.D11	-2.62222
SNG-M	Endometrium	AdenoCarcinoma	5500024034290101707047.D10	-2.59515
CAL-85-1	Breast	Carcinoma	5500024032848101507998.B06	-2.57873
OVCAR-5	Ovary	Carcinoma	5500024052603032009483.B01	-2.45747
RPMI-6666	Lymphoma	HodgekinsLymphoma	5500024031722092907496.E04	-2.44077
H9	Lymphoma	Other	5500024032848101507998.F08	-2.43778
CTB-1	Leukemia	Lymphoma	5500024035100021608461.C12	-2.43772
RPMI-8866	Leukemia	CML	5500024031722092907496.G01	-2.42871
MC-1010	Leukemia	AML	5500024032848101507000.B06	-2.4228
NCI-H1930	Lung	Carcinoma	5500024035100021608461.D11	-2.39947
HUH-6-clone5	Liver	HCC	5500024032848101507998.E10	-2.35587
GA-10-Clone-4	Leukemia	BurkittsLymphoma	5500024031722092907496.E02	-2.32443
CAL-85-1	Breast	Carcinoma	5500024052861011409506.F08	-2.31802
MHH-CALL-2	Leukemia	ALL	5500024030401071707289.G06	-2.29202
CTB-1	Leukemia	Lymphoma	5500024052603032009483.F11	-2.28346
HuCCT1	BiliaryTrack	Carcinoma	5500024030401071707289.E11	-2.25138
NALM-1	Leukemia	CML	5500024052861011409506.C05	-2.21699
HCC1143	Breast	DuctalCarcinoma	5500024032848101507998.F12	-2.18631
U-266	Leukemia	Myeloma	5500024052603032009483.D12	-2.16733
OVCAR-5	Ovary	Carcinoma	5500024052861011409506.F05	-2.16538
HTC-C3	Thyroid	Carcinoma	5500024034290101707049.E08	-2.15595
HuNS1	Leukemia	Myeloma	5500024031722092907496.D08	-2.0481
BE-13	Leukemia	ALL	5500024052603032009483.C05	-2.04794
GCIY	StomachGI	AdenoCarcinoma	5500024030401071707289.E02	-2.04121
PD1503a	Unknown	Other	5500024035100021608461.C11	-2.01772
QIMR-WIL	Leukemia	AML	5500024032848101507000.E07	-2.00193
HDLM-2	Lymphoma	HodgekinsLymphoma	5500024052603032009483.F12	-1.98223
MN-60	Leukemia	ALL	5500024030401071707289.E05	-1.9789
MHH-PREB-1	Lymphoma	ALL	5500024032848101507000.C06	-1.96929
JVM-2	Lymphoma	CLL	5500024030401071707289.D12	-1.94349
MFE-280	Endometrium	AdenoCarcinoma	5500024030401071707289.H08	-1.93013
CESS	Leukemia	AML	5500024032848101507000.C03	-1.92019
U-266	Leukemia	Myeloma	5500024035100021608461.A01	-1.91766
380	Leukemia	ALL	5500024035100021608461.G01	-1.91598
AsPC-1	Pancreas	Carcinoma	5500024032848101507000.C02	-1.9009
HCC38	Breast	DuctalCarcinoma	5500024032848101507998.H12	-1.89984
NCI-H2196	Lung	Carcinoma	5500024034290101707047.B04	-1.89339
CML-T1	Leukemia	CML	5500024032848101507000.G04	-1.85291
MHH-CALL-4	Leukemia	ALL	5500024030401071707289.B08	-1.8312
LAMA-84	Leukemia	CML	5500024032848101507000.F04	-1.82941
ALL-PO	Leukemia	ALL	5500024032848101507998.D03	-1.82717
NB-4	Leukemia	AML	5500024030401071707289.B10	-1.75468
COLO-824	Breast	Carcinoma	5500024032848101507000.B04	-1.74888
NCI-H1355	Lung	AdenoCarcinoma	5500024032848101507000.E05	-1.72957
MOLT-4	Leukemia	ALL	5500024052603032009483.E03	-1.72145
SW13	AdrenalGland	Carcinoma	5500024031722092907496.B05	-1.70442
RTSG	Ovary	AdenoCarcinoma	5500024031722092907496.F04	-1.67666
NOMO-1	Leukemia	AML	5500024052861011409506.C12	-1.67537
KARPAS-45	Leukemia	ALL	5500024030401071707289.A07	-1.66668
SK-MM-2	Leukemia	Myeloma	5500024035100021608461.E06	-1.64888
ST486	Leukemia	BurkittsLymphoma	5500024032848101507998.F10	-1.62572
CRO-AP2	Leukemia	Lymphoma	5500024052603032009483.E06	-1.62146
NCI-H1793	Lung	AdenoCarcinoma	5500024034290101707047.G02	-1.58145
REH	Leukemia	ALL	5500024032848101507000.D04	-1.54877
HC-1	Leukemia	Lymphoma	5500024030401071707289.D02	-1.54305
Caov-4	Ovary	AdenoCarcinoma	5500024034290101707049.C03	-1.5107
U-698-M	Leukemia	ALL	5500024035100021608461.B08	-1.48439
BV-173	Leukemia	CML	5500024032848101507000.E04	-1.46925
TALL-1	Leukemia	ALL	5500024052861011409506.E10	-1.45475
WERI-Rb-1	Eye	Carcinoma	5500024052861011409506.E11	-1.45165
HAL-01	Leukemia	ALL	5500024035100021608461.C06	-1.44633
EHEB	Leukemia	CLL	5500024052603032009483.F04	-1.44263
KY821	Leukemia	Leukemia	5500024030401071707289.C12	-1.43731
HDLM-2	Lymphoma	HodgekinsLymphoma	5500024035100021608461.E09	-1.43643
RKO	Colorectal	Carcinoma	5500024030401071707289.B02	-1.43621
LC4-1	Leukemia	ALL	5500024030401071707289.F10	-1.42665
CMK	Leukemia	AML	5500024032848101507998.H04	-1.41872
SUP-T1	Leukemia	ALL	5500024032848101507998.G10	-1.40646
SK-MM-2	Leukemia	Myeloma	5500024035100021608461.F10	-1.39414
OAW-42	Ovary	Carcinoma	5500024032848101507000.C07	-1.38193
NOMO-1	Leukemia	AML	5500024030401071707289.G09	-1.32912
GDM-1	Leukemia	AML	5500024030401071707289.F05	-1.31839
NALM-6	Leukemia	ALL	5500024031722092907496.G12	-1.31177
WERI-Rb-1	Eye	Carcinoma	5500024031722092907496.C11	-1.27866
P30-OHK	Leukemia	ALL	5500024030401071707289.E09	-1.25899
CHP-134	AutoGanglia	Neuroblastoma	5500024032848101507998.B07	-1.22674
TALL-1	Leukemia	ALL	5500024032848101507998.E01	-1.19117
AML-193	Leukemia	AML	5500024034290101707049.G01	-1.189
MOLT-16	Leukemia	ALL	5500024031722092907496.G11	-1.15372
C-33-A	Cervix	Carcinoma	5500024052861011409506.B09	-1.14206
NCI-H596	Lung	Carcinoma	5500024034290101707047.F05	-1.11585
CAL-51	Breast	Carcinoma	5500024034290101707049.H02	-1.11548
EW-12	Bone	EwingsSarcoma	5500024035100021608461.H07	-1.11385
LOUCY	Leukemia	ALL	5500024052603032009483.H03	-1.11211
RS4-11	Leukemia	Leukemia	5500024032848101507000.A01	-0.938509
KARPAS-299	Lymphoma	Lymphoma	5500024030401071707289.C02	-0.935136
SK-OV-3	Ovary	AdenoCarcinoma	5500024052861011409506.A03	-0.922373
NCI-H1048	Lung	Carcinoma	5500024032848101507000.E11	-0.877756
ML-2	Leukemia	AML	5500024031722092907496.E11	-0.865081
EFO-27	Ovary	Carcinoma	5500024030401071707289.H04	-0.860107
NALM-1	Leukemia	CML	5500024031722092907496.H01	-0.842051
KE-37	Leukemia	ALL	5500024052861011409506.B11	-0.832113
HuH-7	Liver	HCC	5500024032848101507998.C10	-0.828853
SiHa	Cervix	Squamous	5500024034290101707047.C09	-0.817612
NCI-H1693	Lung	AdenoCarcinoma	5500024034290101707047.D02	-0.8007
NCI-H1155	Lung	LargeCell	5500024032848101507998.B10	-0.788626
PF-382	Leukemia	ALL	5500024034290101707047.C07	-0.688928
EW-22	Bone	EwingsSarcoma	5500024035100021608461.G06	-0.682862
HEL	Leukemia	AML	5500024052861011409506.G11	-0.647073
HEL	Leukemia	AML	5500024032848101507000.G01	-0.618895
LP-1	Leukemia	Myeloma	5500024031722092907496.A10	-0.597364
NCI-H446	Lung	Carcinoma	5500024034290101707047.C05	-0.521864
NCI-SNU-1	StomachGI	Carcinoma	5500024031722092907496.D06	-0.51624
C-33-A	Cervix	Carcinoma	5500024032848101507998.E04	-0.514081
CTV-1	Leukemia	AML	5500024032848101507998.F04	-0.503442
NKM-1	Leukemia	AML	5500024034290101707047.C06	-0.482815
IGROV-1	Ovary	Carcinoma	5500024052861011409506.B03	-0.476127
MOLT-13	Leukemia	ALL	5500024030401071707289.H07	-0.464034
NCI-H82	Lung	Carcinoma	5500024031722092907496.A07	-0.463553
KE-37	Leukemia	ALL	5500024030401071707289.D09	-0.438989
MJ	Lymphoma	Other	5500024030401071707289.F09	-0.429657
COLO-720E	Ovary	AdenoCarcinoma	5500024030401071707289.H01	-0.381016
NCI-H716	Colorectal	AdenoCarcinoma	5500024031722092907496.F06	-0.376011
NCI-H1755	Lung	AdenoCarcinoma	5500024031722092907496.G07	-0.364894
L-363	Leukemia	Myeloma	5500024035100021608461.H03	-0.353751
NCI-SNU-5	StomachGI	Carcinoma	5500024031722092907496.B06	-0.347527
RPMI-8402	Leukemia	ALL	5500024031722092907496.A01	-0.337852
697	Leukemia	ALL	5500024034290101707049.A01	-0.331425
NCI-H1975	Lung	AdenoCarcinoma	5500024034290101707047.B03	-0.306363
SKM-1	Leukemia	MDS	5500024030401071707289.A11	-0.287009
PLC-PRF-5	Liver	HCC	5500024034290101707047.D07	-0.275492
P31-FUJ	Leukemia	AML	5500024030401071707289.B11	-0.228825
HH	Leukemia	ALL	5500024031722092907496.H08	-0.226578
NCI-H2405	Lung	AdenoCarcinoma	5500024032848101507000.A05	-0.207554
EKVX	Lung	AdenoCarcinoma	5500024052603032009483.H02	-0.194646
MC-IXC	AutoGanglia	Neuroblastoma	5500024034290101707049.E11	-0.165691
COLO-684	Endometrium	AdenoCarcinoma	5500024052861011409506.H12	-0.162105
C8166	Leukemia	ALL	5500024030401071707289.E01	-0.158533
L-428	Lymphoma	HodgekinsLymphoma	5500024031722092907496.H09	-0.0915304
HCC1187	Breast	DuctalCarcinoma	5500024052603032009483.A08	-0.0569373
KM-H2	Lymphoma	HodgekinsLymphoma	5500024035100021608461.E08	0.00669907
ES5	Bone	EwingsSarcoma	5500024034290101707049.C06	0.0816948
D-556MED	Brain	Medulloblastoma	5500024034290101707049.C05	0.108553
MEG-01	Leukemia	CML	5500024030401071707289.F08	0.11497
EKVX	Lung	AdenoCarcinoma	5500024052861011409506.H10	0.1173
OCI-AML2	Leukemia	AML	5500024030401071707289.D07	0.138111
KM-H2	Lymphoma	HodgekinsLymphoma	5500024035100021608461.H10	0.220232
TUR	Leukemia	Lymphoma	5500024032848101507000.C08	0.222587
SIMA	AutoGanglia	Neuroblastoma	5500024034290101707047.D09	0.249707
SK-NEP-1	Kidney	Other	5500024034290101707047.A10	0.260013
J-RT3-T3-5	Leukemia	ALL	5500024032848101507000.A06	0.295379
COLO-684	Endometrium	AdenoCarcinoma	5500024032848101507998.G04	0.307307
THP-1	Leukemia	AML	5500024052861011409506.B08	0.321168
A427	Lung	Carcinoma	5500024032848101507000.E02	0.368484
A4-Fuk	Skin	Melanoma	5500024032848101507000.A10	0.410999
MONO-MAC-6	Leukemia	AML	5500024030401071707289.A10	0.458762
NTERA-S-cl-D1	Testis	GermCell	5500024034290101707047.E06	0.474551
EW-18	Bone	EwingsSarcoma	5500024035100021608461.H06	0.517262
ATN-1	Leukemia	ALL	5500024032848101507000.B02	0.536619
DEL	Leukemia	Other	5500024030401071707289.H06	0.551939
L-540	Lymphoma	HodgekinsLymphoma	5500024030401071707289.B05	0.585538
EW-3	Bone	EwingsSarcoma	5500024035100021608461.F07	0.609922
LU-65	Lung	GiantCell	5500024032848101507998.B02	0.613672
EW-1	Bone	EwingsSarcoma	5500024034290101707049.G06	0.655161
KP-4	Pancreas	DuctalCarcinoma	5500024030401071707289.D06	0.678532
EW-3	Bone	EwingsSarcoma	5500024052603032009483.G10	0.806834
DMS-114	Lung	Carcinoma	5500024052861011409506.H11	0.825437
SU-DHL-1	Lymphoma	Lymphoma	5500024031722092907496.C01	0.82903
PC-3	Prostate	AdenoCarcinoma	5500024052603032009483.C01	0.929689
COLO-320-HSR	Colorectal	AdenoCarcinoma	5500024032848101507998.C07	0.954973
CPC-N	Lung	Carcinoma	5500024032848101507000.A04	1.06043
SU-DHL-1	Lymphoma	Lymphoma	5500024052861011409506.D12	1.10598
NCI-H522	Lung	NSCLC	5500024052603032009483.D03	1.1085
NB19	AutoGanglia	Neuroblastoma	5500024031722092907496.C12	1.11018
A549	Lung	Carcinoma	5500024052861011409506.D01	1.17133
PC-3	Prostate	AdenoCarcinoma	5500024052861011409506.G05	1.2147
DMS-114	Lung	Carcinoma	5500024032848101507998.E07	1.22917
SBC-5	Lung	Carcinoma	5500024034290101707047.F08	1.34918
EW-13	Bone	EwingsSarcoma	5500024034290101707049.A07	1.35597
MS-1	Lung	Carcinoma	5500024031722092907496.F11	1.41155
ES1	Bone	EwingsSarcoma	5500024034290101707049.H05	1.42347
HUTU-80	StomachGI	AdenoCarcinoma	5500024032848101507998.A12	1.48115
KLE	Endometrium	AdenoCarcinoma	5500024035100021608461.F03	1.4834
EW-11	Bone	EwingsSarcoma	5500024034290101707049.H06	1.5084
OC-314	Ovary	Carcinoma	5500024030401071707289.A05	1.51189
NCCIT	Testis	GermCell	5500024031722092907496.F12	1.61666
EW-7	Bone	EwingsSarcoma	5500024034290101707049.B07	1.64239
NCI-H23	Lung	NSCLC	5500024052603032009483.A12	1.67856
SCC-15	Headneck	Squamous	5500024035100021608461.F09	1.73106
MHH-ES-1	Bone	EwingsSarcoma	5500024052861011409506.F07	1.78544
D-283MED	Brain	Medulloblastoma	5500024030401071707289.D05	1.80335
TK10	Kidney	Carcinoma	5500024052861011409506.H03	1.80718
KMOE-2	Leukemia	AML	5500024030401071707289.A02	1.83563
NBsusSR	AutoGanglia	Neuroblastoma	5500024034290101707049.F12	1.84636
NB17	AutoGanglia	Neuroblastoma	5500024034290101707047.C01	1.92252
KLE	Endometrium	AdenoCarcinoma	5500024052603032009483.E07	2.05378
SK-N-DZ	AutoGanglia	Neuroblastoma	5500024035100021608461.A06	2.05818
MHH-ES-1	Bone	EwingsSarcoma	5500024032848101507000.D06	2.09506
NCI-H661	Lung	LargeCell	5500024031722092907496.A02	2.11275
SCC-3	Leukemia	Lymphoma	5500024032848101507998.C11	2.11294
HEC-1	Endometrium	AdenoCarcinoma	5500024032848101507998.F09	2.13326
PSN1	Pancreas	Carcinoma	5500024032848101507000.B12	2.26186
G-401	Kidney	Rabdoid	5500024031722092907496.G02	2.2918
LAN-5	AutoGanglia	Neuroblastoma	5500024034290101707049.D10	2.48163
D-384MED	Brain	Medulloblastoma	5500024034290101707049.D04	2.50927
NCI-H2030	Lung	AdenoCarcinoma	5500024031722092907496.F07	2.56091
TGW	AutoGanglia	Neuroblastoma	5500024032848101507998.D01	2.5639
KP-N-RT-BM-1	AutoGanglia	Neuroblastoma	5500024035100021608461.G03	2.69745
MES-SA	OtherSarcoma	Sarcoma	5500024032848101507000.D10	2.71582
KP-N-YN	AutoGanglia	Neuroblastoma	5500024030401071707289.G11	2.73309
EW-16	Bone	EwingsSarcoma	5500024035100021608461.C07	2.73563
NB6	AutoGanglia	Neuroblastoma	5500024034290101707047.E01	2.74982
A2780	Ovary	AdenoCarcinoma	5500024052861011409506.H04	2.75015
NB1	AutoGanglia	Neuroblastoma	5500024034290101707049.G12	2.78771
TYK-nu	Ovary	Carcinoma	5500024052861011409506.C08	2.86881
MIA-PaCa-2	Pancreas	Carcinoma	5500024034290101707049.A12	2.88392
LAN-6	AutoGanglia	Neuroblastoma	5500024034290101707049.E10	2.90585
NCI-H1703	Lung	Carcinoma	5500024031722092907496.F01	2.93429
NH-12	AutoGanglia	Neuroblastoma	5500024035100021608461.D08	3.02174
CAL-62	Thyroid	Anaplastic	5500024032848101507998.A07	3.03426
MFE-296	Endometrium	AdenoCarcinoma	5500024030401071707289.E06	3.08138
NCI-N417	Lung	Carcinoma	5500024031722092907496.A06	3.11942
ES3	Bone	EwingsSarcoma	5500024034290101707049.A06	3.14071
CAL-54	Kidney	Carcinoma	5500024034290101707049.A03	3.16166
SK-LU-1	Lung	AdenoCarcinoma	5500024034290101707047.F09	3.17286
DMS-273	Lung	Carcinoma	5500024035100021608461.D12	3.1942
ES8	Bone	EwingsSarcoma	5500024034290101707049.F06	3.30073
NCI-H460	Lung	LargeCell	5500024052603032009483.G06	3.35481
TGW	AutoGanglia	Neuroblastoma	5500024052861011409506.A10	3.37289
AN3-CA	Endometrium	AdenoCarcinoma	5500024032848101507000.D02	3.37381
NB7	AutoGanglia	Neuroblastoma	5500024034290101707047.G01	3.43436
NCI-H2228	Lung	AdenoCarcinoma	5500024034290101707047.C04	3.44755
NCI-H28	Pleura	Mesothelioma	5500024031722092907496.D07	3.505
GT3TKB	StomachGI	AdenoCarcinoma	5500024032848101507998.A09	3.53242
RH-1	Muscle	Sarcoma	5500024035100021608461.G12	3.63089
NCI-H1299	Lung	LargeCell	5500024031722092907496.B02	3.71782
KURAMOCHI	Ovary	Carcinoma	5500024032848101507000.C10	3.7391
639-V	UrinaryTrack	Carcinoma	5500024030401071707289.D04	3.85168
SK-MEL-5	Skin	Melanoma	5500024052861011409506.B04	3.85828
IMR-5	AutoGanglia	Neuroblastoma	5500024030401071707289.B04	3.87684
UACC-257	Skin	Melanoma	5500024052861011409506.E04	3.93634
SK-UT-1	SmoothMuscle	Other	5500024032848101507998.H10	3.95899
TE-8	Oesophagus	Squamous	5500024034290101707047.F12	3.96072
A673	Muscle	Sarcoma	5500024032848101507998.A03	3.98481
RH-1	Muscle	Sarcoma	5500024052603032009483.G12	4.01777
GAK	Skin	Melanoma	5500024032848101507998.F07	4.03184
769-P	Kidney	ClearCell	5500024032848101507998.E02	4.08059
Calu-6	Lung	AdenoCarcinoma	5500024032848101507000.B03	4.08088
SW900	Lung	Squamous	5500024032848101507998.E11	4.09879
D-458MED	Brain	Medulloblastoma	5500024034290101707049.G04	4.10483
ACHN	Kidney	Carcinoma	5500024052861011409506.A02	4.15406
SW962	Vulva	Squamous	5500024052861011409506.G09	4.1741
NB10	AutoGanglia	Neuroblastoma	5500024052603032009483.E02	4.18541
T-24	UrinaryTrack	Carcinoma	5500024032848101507998.C01	4.20916
MEL-HO	Skin	Melanoma	5500024031722092907496.B12	4.21259
SK-MEL-30	Skin	Melanoma	5500024031722092907496.F03	4.2776
SK-MEL-2	Skin	Melanoma	5500024052603032009483.A03	4.32365
CHP-126	AutoGanglia	Neuroblastoma	5500024032848101507000.H04	4.38251
EFO-21	Ovary	Carcinoma	5500024030401071707289.G10	4.38809
A204	Muscle	Sarcoma	5500024032848101507998.C03	4.41394
Malme-3M	Skin	Melanoma	5500024052861011409506.A01	4.43768
NCI-H650	Lung	AdenoCarcinoma	5500024034290101707047.G05	4.54729
NCI-ADR-RES	Breast	Carcinoma	5500024052603032009483.B11	4.55168
MHH-NB-11	AutoGanglia	Neuroblastoma	5500024030401071707289.B07	4.63472
CAL-120	Breast	Carcinoma	5500024032848101507000.B10	4.65916
COLO-792	Skin	Melanoma	5500024052861011409506.E05	4.67018
BOKU	Cervix	Squamous	5500024034290101707049.B02	4.68214
RCC10RGB	Kidney	Carcinoma	5500024032848101507000.C12	4.72338
NB14	AutoGanglia	Neuroblastoma	5500024035100021608461.D06	4.74079
GOTO-P3	AutoGanglia	Neuroblastoma	5500024034290101707049.E07	4.77988
MDA-MB-231	Breast	Carcinoma	5500024052861011409506.D03	4.79946
MZ7-mel	Skin	Melanoma	5500024034290101707049.E12	4.84159
GOTO	AutoGanglia	Neuroblastoma	5500024030401071707289.E08	4.87943
NB16	AutoGanglia	Neuroblastoma	5500024052603032009483.A10	4.96736
NCI-H1563	Lung	AdenoCarcinoma	5500024032848101507000.D05	4.99469
MKN1	StomachGI	Carcinoma	5500024030401071707289.C01	5.00226
SK-N-FI	AutoGanglia	Neuroblastoma	5500024034290101707047.C10	5.08281
SK-N-FI	AutoGanglia	Neuroblastoma	5500024052603032009483.C12	5.09068
MDA-MB-435	Breast	Carcinoma	5500024052861011409506.F01	5.10073
COLO-679	Skin	Melanoma	5500024052861011409506.B07	5.12226
NCI-H1792	Lung	AdenoCarcinoma	5500024031722092907496.H12	5.16473
HLE	Liver	HCC	5500024032848101507998.G09	5.20065
IGR-1	Skin	Melanoma	5500024032848101507000.B09	5.23402
CHL-1	Skin	Melanoma	5500024032848101507998.A06	5.26959
ONS-76	Brain	Medulloblastoma	5500024030401071707289.F04	5.27792
EW-24	Bone	EwingsSarcoma	5500024035100021608461.A07	5.27802
SJRH30	Muscle	Sarcoma	5500024031722092907496.H03	5.29627
HCE-4	Oesophagus	Squamous	5500024034290101707049.G07	5.32217
LU-99A	Lung	GiantCell	5500024030401071707289.D01	5.34024
SK-MEL-28	Skin	Melanoma	5500024052603032009483.D06	5.37362
NB10	AutoGanglia	Neuroblastoma	5500024052861011409506.C10	5.3873
COLO-792	Skin	Melanoma	5500024052603032009483.A01	5.41573
HeLaSF	Cervix	AdenoCarcinoma	5500024034290101707049.H07	5.46323
NCI-H838	Lung	NSCLC	5500024052603032009483.A04	5.46546
LB996-RCC	Kidney	Carcinoma	5500024035100021608461.E04	5.50487
OVCAR-8	Ovary	Carcinoma	5500024052603032009483.H08	5.50876
IA-LM	Lung	LargeCell	5500024035100021608461.C09	5.54049
J82	UrinaryTrack	Carcinoma	5500024035100021608461.E03	5.55937
HA7-RCC	Kidney	Carcinoma	5500024035100021608461.B03	5.60198
SW1573	Lung	AdenoCarcinoma	5500024032848101507000.H12	5.63478
SK-MES-1	Lung	Squamous	5500024052603032009483.H07	5.64274
SK-MEL-3	Skin	Melanoma	5500024052861011409506.B06	5.68434
NCI-H1651	Lung	AdenoCarcinoma	5500024032848101507000.E06	5.80019
COLO-741	Colorectal	Carcinoma	5500024030401071707289.A06	5.87475
SK-MEL-3	Skin	Melanoma	5500024052603032009483.F01	5.88397
HMV-II	Skin	Melanoma	5500024030401071707289.E07	5.89827
HOP-92	Lung	LargeCell	5500024052603032009483.H06	6.10917
PA-1	Ovary	GermCell	5500024032848101507000.G09	6.14157
IPC-298	Skin	Melanoma	5500024032848101507000.H08	6.15297
SK-MES-1	Lung	Squamous	5500024035100021608461.F05	6.17144
A704	Kidney	Carcinoma	5500024052861011409506.C11	6.18069
RERF-LC-MS	Lung	AdenoCarcinoma	5500024052603032009483.C04	6.22762
TCCSUP	UrinaryTrack	Carcinoma	5500024034290101707047.C11	6.23139
FTC-133	Thyroid	FollicularCarcinoma	5500024030401071707289.G02	6.27777
SNU-449	Liver	HCC	5500024031722092907496.G03	6.31888
CP66-MEL	Skin	Melanoma	5500024035100021608461.H02	6.3457
VA-ES-BJ	OtherSarcoma	Sarcoma	5500024032848101507000.E03	6.41647
8505C	Thyroid	Anaplastic	5500024034290101707049.D01	6.55415
G-361	Skin	Melanoma	5500024052861011409506.A07	6.56384
LB1047-RCC	Kidney	Carcinoma	5500024035100021608461.A04	6.58249
A704	Kidney	Carcinoma	5500024030401071707289.G12	6.63083
NH-6	AutoGanglia	Neuroblastoma	5500024034290101707047.B06	6.65712
NCI-H157	Lung	Squamous	5500024052603032009483.C06	6.79602
NB5	AutoGanglia	Neuroblastoma	5500024034290101707047.D01	6.80166
Mewo	Skin	Melanoma	5500024032848101507000.E09	6.81896
UM-UC-3	UrinaryTrack	Carcinoma	5500024032848101507000.D03	6.85529
H-EMC-SS	Bone	Sarcoma	5500024030401071707289.G05	6.90782
LB1047-RCC	Kidney	Carcinoma	5500024052603032009483.D07	7.15618
M14	Skin	Melanoma	5500024052861011409506.C03	7.30992
MMAC-SF	Skin	Melanoma	5500024035100021608461.A09	7.41589
HGC-27	StomachGI	Carcinoma	5500024052603032009483.C08	7.53376
VMRC-RCZ	Kidney	Carcinoma	5500024032848101507998.G01	7.63096
CAKI-1	Kidney	ClearCell	5500024052861011409506.H01	7.66874
KP-N-YS	AutoGanglia	Neuroblastoma	5500024034290101707049.H09	7.6706
ES6	Bone	EwingsSarcoma	5500024034290101707049.D06	7.69259
U031	Kidney	Carcinoma	5500024052861011409506.C04	7.72507
LXF-289	Lung	AdenoCarcinoma	5500024030401071707289.B03	7.74128
SN12C	Kidney	Carcinoma	5500024052861011409506.A04	7.74644
LOXIMVI	Skin	Melanoma	5500024052603032009483.A05	7.87748
ACN	AutoGanglia	Neuroblastoma	5500024030401071707289.F02	8.0002
SNU-423	Liver	HCC	5500024030401071707289.C11	8.10866
LB2518-MEL	Skin	Melanoma	5500024035100021608461.C04	8.15657
no-11	Brain	Glioma	5500024032848101507998.C02	8.16765
KNS-42	Brain	Glioma	5500024034290101707049.F09	8.27618
NB69	AutoGanglia	Neuroblastoma	5500024052603032009483.H09	8.33168
IST-MES1	Pleura	Mesothelioma	5500024032848101507000.G08	8.34685
LB2241-RCC	Kidney	Carcinoma	5500024035100021608461.B04	8.46036
LCLC-103H	Lung	LargeCell	5500024031722092907496.G10	8.53145
SK-HEP-1	Liver	AdenoCarcinoma	5500024031722092907496.A05	8.55728
HD-MY-Z	Lymphoma	HodgekinsLymphoma	5500024052861011409506.E07	8.57945
RVH-421	Skin	Melanoma	5500024030401071707289.H05	8.59099
RD	Muscle	Sarcoma	5500024052861011409506.F12	8.62712
PFSK-1	Brain	Medulloblastoma	5500024032848101507000.D07	8.68723
NCI-H2452	Pleura	Mesothelioma	5500024030401071707289.E10	8.74042
SW1710	UrinaryTrack	Carcinoma	5500024030401071707289.G01	8.91369
GCT	OtherSarcoma	Sarcoma	5500024032848101507998.B08	8.93922
NOS-1	Bone	Sarcoma	5500024034290101707047.D06	8.99945
RD	Muscle	Sarcoma	5500024032848101507000.F07	9.00861
OS-RC-2	Kidney	Carcinoma	5500024034290101707047.B07	9.07209
RH-18	Muscle	Sarcoma	5500024034290101707047.G07	9.20012
MSTO-211H	Pleura	Mesothelioma	5500024031722092907496.A12	9.20348
786-0	Kidney	ClearCell	5500024052861011409506.E01	9.25255
MEL-JUSO	Skin	Melanoma	5500024031722092907496.D11	9.25402
U-2-OS	Bone	Sarcoma	5500024035100021608461.B01	9.27489
Calu-1	Lung	Carcinoma	5500024032848101507000.H02	9.32174
A375	Skin	Melanoma	5500024052861011409506.H06	9.32853
CHP-212	AutoGanglia	Neuroblastoma	5500024034290101707049.F03	9.38795
Saos-2	Bone	Sarcoma	5500024030401071707289.D10	9.41461
AM-38	Brain	Glioma	5500024032848101507998.B03	9.51511
LB373-MEL-D	Skin	Melanoma	5500024034290101707049.F10	9.66155
UACC-62	Skin	Melanoma	5500024052861011409506.E03	9.74121
C32	Skin	Melanoma	5500024035100021608461.D02	9.84015
8-MG-BA	Brain	Glioma	5500024032848101507998.F02	9.88535
SK-N-AS	AutoGanglia	Neuroblastoma	5500024032848101507998.H11	9.89438
H4	Brain	Glioma	5500024032848101507998.E08	9.93387
K5	Thyroid	FollicularCarcinoma	5500024034290101707049.D09	10.0916
HOS	Bone	Sarcoma	5500024032848101507998.E09	10.1554
COLO-800	Skin	Melanoma	5500024052861011409506.G06	10.1611
HT-1080	OtherSarcoma	Sarcoma	5500024032848101507998.C09	10.1726
MOG-G-UVW	Brain	Glioma	5500024034290101707049.C12	10.2054
K5	Thyroid	FollicularCarcinoma	5500024052603032009483.G09	10.2829
HOP-62	Lung	AdenoCarcinoma	5500024052861011409506.E02	10.3805
MOG-G-CCM	Brain	Glioma	5500024032848101507000.G05	10.3929
NCI-H2052	Pleura	Mesothelioma	5500024034290101707047.D03	10.467
MZ2-MEL.	Skin	Melanoma	5500024052603032009483.H12	10.484
MZ2-MEL.	Skin	Melanoma	5500024035100021608461.H04	10.5124
SF268	Brain	Glioma	5500024052861011409506.H02	10.5731
SW872	OtherSarcoma	Other	5500024031722092907496.G05	10.5848
SNU-387	Liver	HCC	5500024034290101707047.E10	10.6263
NCI-H226	Lung	Squamous	5500024052861011409506.B01	10.6849
CP67-MEL	Skin	Melanoma	5500024035100021608461.A03	10.7174
GAMG	Brain	Glioma	5500024032848101507998.C08	10.7377
MPP-89	Pleura	Mesothelioma	5500024030401071707289.F03	10.7806
LB831-BLC	UrinaryTrack	Carcinoma	5500024034290101707049.G10	10.833
ESS-1	Endometrium	Other	5500024030401071707289.F11	10.8594
HuO9	Bone	Sarcoma	5500024034290101707049.G08	10.8936
BB49-HNC	Headneck	Squamous	5500024035100021608461.B02	10.911
SW684	OtherSarcoma	Sarcoma	5500024031722092907496.H05	10.9648
HT-144	Skin	Melanoma	5500024032848101507998.D10	10.9867
YKG-1	Brain	Glioma	5500024032848101507000.H03	10.9965
D-502MG	Brain	Glioma	5500024034290101707049.H04	11.02
SNB19	Brain	Glioma	5500024052603032009483.E08	11.0903
A101D	Skin	Melanoma	5500024032848101507998.E03	11.1518
U251	Brain	Glioma	5500024052603032009483.B12	11.2508
NY	Bone	Sarcoma	5500024032848101507000.F05	11.2511
BCPAP	Thyroid	Carcinoma	5500024034290101707049.H01	11.289
Daoy	Brain	Medulloblastoma	5500024031722092907496.G08	11.3101
no-10	Brain	Glioma	5500024032848101507000.H01	11.3374
GI-ME-N	AutoGanglia	Neuroblastoma	5500024030401071707289.G03	11.5106
SNU-475	Liver	HCC	5500024032848101507000.H05	11.578
RO82-W-1	Thyroid	FollicularCarcinoma	5500024034290101707047.A08	11.5843
KP-N-S19s	AutoGanglia	Neuroblastoma	5500024052861011409506.H07	11.664
Becker	Brain	Glioma	5500024052861011409506.A06	11.7091
T98G	Brain	Glioma	5500024032848101507000.B08	11.7542
Becker	Brain	Glioma	5500024052603032009483.E01	11.9572
A2058	Skin	Melanoma	5500024052861011409506.E06	11.9873
LN-405	Brain	Glioma	5500024032848101507000.B11	12.0157
CAL-72	Bone	Sarcoma	5500024052603032009483.C02	12.0627
M059J	Brain	Glioma	5500024034290101707049.C11	12.1012
SK-LMS-1	OtherSarcoma	Sarcoma	5500024032848101507998.B11	12.1227
S-117	OtherSarcoma	Sarcoma	5500024034290101707047.C08	12.1991
KALS-1	Brain	Glioma	5500024032848101507000.G10	12.2543
SJSA-1	Bone	Sarcoma	5500024032848101507998.A11	12.3187
VMRC-MELG	Skin	Melanoma	5500024035100021608461.H05	12.4521
CAL-72	Bone	Sarcoma	5500024052861011409506.C09	12.4617
DBTRG-05MG	Brain	Glioma	5500024031722092907496.A03	12.5009
SK-MEL-24	Skin	Melanoma	5500024034290101707047.H09	12.5426
KS-1	Brain	Glioma	5500024031722092907496.D09	12.568
CGTH-W-1	Thyroid	FollicularCarcinoma	5500024032848101507998.A05	12.6149
A172	Brain	Glioma	5500024032848101507998.H02	12.6471
MFH-ino	OtherSarcoma	Sarcoma	5500024034290101707049.H11	12.6582
SF295	Brain	Glioma	5500024052603032009483.A02	12.6774
RXF393	Kidney	Carcinoma	5500024052603032009483.G01	12.7535
U-87-MG	Brain	Glioma	5500024052603032009483.A07	12.8021
D-397MG	Brain	Glioma	5500024034290101707049.F04	12.8139
NMC-G1	Brain	Glioma	5500024032848101507998.A10	12.8457
D-245MG	Brain	Glioma	5500024034290101707049.H03	12.9796
GI-1	Brain	Glioma	5500024032848101507998.G07	13.0088
HuH-28	BiliaryTrack	Carcinoma	5500024034290101707049.F08	13.0142
SF539	Brain	Glioma	5500024052861011409506.D04	13.031
KGN	Ovary	Other	5500024034290101707049.E09	13.1224
SK-MG-1	Brain	Glioma	5500024034290101707047.B10	13.1655
HCC1395	Breast	DuctalCarcinoma	5500024035100021608461.D07	13.2679
MDA-MB-157	Breast	DuctalCarcinoma	5500024035100021608461.G04	13.5104
BFTC-909	Kidney	Carcinoma	5500024032848101507998.H03	13.5878
SW1783	Brain	Glioma	5500024032848101507998.F11	13.6119
IST-MEL1	Skin	Melanoma	5500024032848101507000.A09	13.646
D-542MG	Brain	Glioma	5500024034290101707049.B05	13.7681
WM-115	Skin	Melanoma	5500024035100021608461.E01	13.9007
CAS-1	Brain	Glioma	5500024032848101507998.E06	13.9465
B2-17	Brain	Glioma	5500024032848101507998.B04	14.0431
KNS-81-FD	Brain	Glioma	5500024034290101707049.G09	14.1314
MG-63	Bone	Sarcoma	5500024032848101507000.F09	14.1436
D-247MG	Brain	Glioma	5500024034290101707049.A04	14.3136
YH-13	Brain	Glioma	5500024052861011409506.D09	14.3429
D-423MG	Brain	Glioma	5500024035100021608461.B09	14.4126
SF126	Brain	Glioma	5500024031722092907496.H04	14.4727
SF126	Brain	Glioma	5500024052861011409506.E12	14.6005
D-263MG	Brain	Glioma	5500024034290101707049.B04	14.6097
D-566MG	Brain	Glioma	5500024035100021608461.G08	14.7752
RPMI-7951	Skin	Melanoma	5500024034290101707047.B08	14.79
KINGS-1	Brain	Glioma	5500024031722092907496.G09	14.8785
D-392MG	Brain	Glioma	5500024034290101707049.E04	14.9578
D-538MG	Brain	Glioma	5500024034290101707049.A05	15.2064
U-118-MG	Brain	Glioma	5500024032848101507000.G03	15.3808
CCF-STTG1	Brain	Glioma	5500024030401071707289.B01	15.4139
SW982	OtherSarcoma	Sarcoma	5500024031722092907496.A11	15.5119
D-392MG	Brain	Glioma	5500024035100021608461.B06	15.5605
SW1088	Brain	Glioma	5500024031722092907496.C05	16.247
D-336MG	Brain	Glioma	5500024034290101707049.C04	16.4378
Hs-578-T	Breast	Carcinoma	5500024052603032009483.D04	17.1648
TI-73	Bone	Sarcoma	5500024032848101507998.F01	17.6498
HuO-3N1	Bone	Sarcoma	5500024052603032009483.E05	17.9163
DK-MG	Brain	Glioma	5500024052861011409506.G08	18.0899
