# Supplementary material for: A Novel Network Profiling Analysis Reveals System Changes in Epithelial-Mesenchymal Transition
Source: PLoS One. 2011 Jun 7;6(6):e20804. doi: 10.1371/journal.pone.0020804 (PMC3110206; doi:10.1371/journal.pone.0020804)
Supplement: Table S5 — List of 370 putative master regulators of E-cadherin during the EMT which were estimated by NetworkProfiler. (XLS) [file pone.0020804.s010.xls]

## Sheet: Supplementary table 5
Rank	Gene Symbol	Change in Regulatory Effect
1	IRF6	101.039
2	hsa-miR-141	87.5845
3	GRHL2	64.1266
4	ZEB1	50.7244
5	LSR	46.8935
6	hsa-miR-200b	31.5545
7	KLF4	26.2759
8	OVOL2	22.084
9	hsa-miR-200a	17.6969
10	FOXA2	17.2601
11	TCF4	14.1523
12	ELF3	13.5804
13	ZNF217	13.5299
14	MYB	12.4998
15	KLF5	12.4194
16	hsa-miR-192	12.2952
17	FOXA1	11.69
18	ZNF165	11.3911
19	NKX2-1	11.2103
20	HNF1B	11.0809
21	TFE3	11.0103
22	ZEB2	10.6635
23	TRIM29	9.87124
24	SNAI2	9.74389
25	GLI3	9.57518
26	CREBL2	9.15477
27	hsa-miR-211	8.85797
28	VGLL1	8.5757
29	EHF	8.23127
30	TGFB1I1	7.75534
31	PROX1	7.67213
32	AFF1	7.60094
33	PBX1	6.97433
34	CEBPD	6.9534
35	BCL3	6.60056
36	SOX9	5.96523
37	TWIST1	5.93076
38	TOB1	5.83466
39	HES1	5.75673
40	NFKBIE	5.69146
41	hsa-miR-215	5.29136
42	PPARG	5.25167
43	HEY1	5.20388
44	SUPT5H	5.15824
45	FOXJ2	5.13771
46	SOX4	4.98607
47	CEBPA	4.4796
48	HMG20A	4.47347
49	ID3	4.11895
50	SSBP2	3.8676
51	NR4A2	3.66288
52	hsa-miR-429	3.4731
53	ZNF238	3.37691
54	NEUROD1	3.27722
55	hsa-miR-135b	3.27091
56	FOXD1	3.179
57	ZFP36	3.03192
58	SMARCA1	3.02696
59	SHOX2	2.92259
60	DRAP1	2.72297
61	RBPJ	2.65097
62	hsa-miR-137	2.61615
63	HIVEP2	2.49477
64	BCL10	2.47678
65	hsa-miR-205	2.42387
66	NR3C1	2.35414
67	STAT5B	2.28591
68	hsa-miR-203	2.22758
69	PAX8	2.1883
70	EMX2	2.13224
71	PBX3	2.09224
72	hsa-miR-95	2.08361
73	TFCP2L1	2.03076
74	IRF1	2.02691
75	RREB1	1.98564
76	HOXA1	1.96985
77	ID4	1.86766
78	FOXN3	1.85566
79	NR0B2	1.81354
80	TCF3	1.79127
81	MECOM	1.75188
82	DLX6	1.73804
83	CDKN2C	1.72363
84	PIAS2	1.67055
85	CREB3L1	1.61905
86	GATA1	1.55724
87	HOXC13	1.5476
88	TFAP2C	1.49213
89	SOX13	1.49161
90	TAF7	1.43975
91	VENTX	1.40968
92	SMARCD3	1.40723
93	HMGA2	1.39697
94	HTT	1.37241
95	LMO3	1.36523
96	PSMD9	1.36214
97	SNCAIP	1.24335
98	NRL	1.19482
99	GATA3	1.18406
100	MITF	1.16032
101	TRIM16	1.11733
102	hsa-miR-182	1.10902
103	NFE2L3	1.10458
104	NSBP1	1.06408
105	PAWR	1.05978
106	SOX17	1.05878
107	IFI16	1.05288
108	MYT1L	1.04161
109	BATF	1.0198
110	GTF2I /// GTF2IP1 /// LOC100093631	1.01416
111	MBD2	1.01391
112	SOX10	1.00052
113	FLI1	0.996672
114	AR	0.976723
115	NAB2	0.973168
116	HOXA11	0.968175
117	IRF4	0.961619
118	ZKSCAN1	0.95261
119	TMF1	0.941172
120	KAT2B	0.935722
121	hsa-miR-200c	0.915333
122	HCFC2	0.887809
123	FOXC1	0.844097
124	SATB2	0.842498
125	TRPS1	0.82473
126	ID1	0.808754
127	ZNF187	0.806277
128	RXRG	0.803641
129	MAF	0.778644
130	ZNF167	0.774565
131	USF2	0.76418
132	LHX2	0.747161
133	FEM1C	0.731116
134	hsa-miR-140*	0.711804
135	ANKRD26	0.710013
136	DAXX	0.70884
137	LZTS1	0.692984
138	CITED2	0.686063
139	HCFC1	0.679646
140	ANKRD6	0.679624
141	TCF7	0.678105
142	MGA	0.675127
143	ATF2	0.668261
144	SOX15	0.657805
145	ZNF14	0.646462
146	MEF2A	0.638769
147	MXD4	0.62198
148	OSTF1	0.61403
149	MAX	0.601148
150	hsa-miR-133b	0.592317
151	TEAD3	0.582109
152	NOTCH3	0.577968
153	BHLHE41	0.558129
154	PAX3	0.555443
155	JARID2	0.551689
156	LDB2	0.550533
157	YAP1	0.547003
158	CXXC1	0.54611
159	MKL1	0.537421
160	IRX4	0.530639
161	SPI1	0.52846
162	IRF3	0.526286
163	HLX	0.525853
164	NR4A3	0.516437
165	SIRT2	0.512201
166	TEAD4	0.50135
167	TGIF1	0.493379
168	hsa-miR-365	0.486974
169	GTF2F2	0.48297
170	FOXO4	0.474979
171	HMG20B	0.472891
172	TAF5L	0.469603
173	PAX4	0.468618
174	SOX11	0.450774
175	hsa-miR-125a-5p	0.448272
176	KLF13	0.447327
177	KANK2	0.4383
178	SMARCC2	0.435847
179	hsa-miR-223	0.427803
180	GATA6	0.426541
181	TCFL5	0.42578
182	ASB8	0.41923
183	YY1	0.418652
184	GTF2IRD1	0.410222
185	NAT8	0.409515
186	EZH2	0.394059
187	RUNX3	0.39361
188	CREM	0.385592
189	EAF2	0.360622
190	NFKBIA	0.355497
191	CCNE1	0.344295
192	BACH2	0.341199
193	PATZ1	0.340146
194	TCF12	0.337924
195	hsa-miR-199b*	0.335705
196	hsa-miR-139-5p	0.332922
197	SPDEF	0.331428
198	PYCARD	0.327247
199	GTF2H2 /// GTF2H2B /// GTF2H2C /// GTF2H2D	0.323277
200	HDAC4	0.321429
201	ZHX2	0.31872
202	hsa-miR-515-3p	0.318495
203	HHEX	0.305976
204	PIR	0.300604
205	EP300	0.300299
206	hsa-miR-214	0.297254
207	SMAD4	0.290304
208	ID2 /// ID2B	0.285239
209	ZHX3	0.27418
210	PTTG1	0.261626
211	TULP4	0.255791
212	hsa-miR-216a	0.254958
213	HEXIM1	0.240836
214	PPP1R13L	0.238724
215	LYL1	0.237879
216	ELL2	0.237033
217	ANKRD5	0.234837
218	TANC2	0.234016
219	RPL7	0.231519
220	ASH1L	0.230296
221	TCEA2	0.224328
222	MPHOSPH8	0.221411
223	hsa-miR-126*	0.219614
224	TLE4	0.215015
225	AHR	0.214249
226	JUN	0.21274
227	ZBTB17	0.208196
228	PHTF1	0.20708
229	ANKRD57	0.206203
230	hsa-miR-375	0.195271
231	TP63	0.192124
232	EPAS1	0.178659
233	ERG	0.177917
234	DMRT1	0.175253
235	ETV4	0.175137
236	ZBTB7A	0.173892
237	MTA1	0.171339
238	CARM1	0.168469
239	FBXW7	0.167427
240	PBX2	0.167295
241	NFRKB	0.167182
242	hsa-miR-199a-5p	0.164904
243	CREB3	0.160632
244	YBX1	0.160599
245	PIAS4	0.16049
246	POU2AF1	0.160019
247	GTF2H4	0.158787
248	FUBP1	0.155849
249	PTGES2	0.154014
250	LOC441454 /// PTMA /// PTMAP7	0.151881
251	hsa-miR-342-3p	0.146991
252	ZBTB16	0.145847
253	CALR	0.141296
254	hsa-miR-128	0.140595
255	CITED1	0.139968
256	GTF2E2	0.139225
257	NOTCH1	0.137528
258	MYEF2	0.137346
259	ZNF226	0.135865
260	TAF15	0.134476
261	MYBL1	0.133147
262	DEK	0.131692
263	ZNF142	0.131482
264	HMGA1	0.130232
265	TCEB2	0.128298
266	SIM1	0.126361
267	TFEC	0.125758
268	TGIF2	0.125335
269	ATF1	0.124107
270	LRRFIP1	0.1224
271	ARNTL	0.117563
272	SMARCE1	0.10794
273	ACTN2	0.107696
274	RFX5	0.107691
275	ZNF117	0.104315
276	TCEA1	0.103956
277	NFIC	0.102779
278	TRIM27	0.102396
279	INVS	0.0986498
280	SMARCA4	0.0977099
281	MSX2	0.0944319
282	ST18	0.0894596
283	HSF2	0.0885808
284	ALX1	0.0869579
285	BCORL1	0.0833647
286	ELL3 /// SERINC4	0.0801115
287	EWSR1 /// FLI1	0.0786055
288	PGR	0.07661
289	TRIP13	0.0726409
290	XBP1	0.0722388
291	BHLHE40	0.069655
292	hsa-miR-373	0.0669293
293	LOC729991-MEF2B /// MEF2B	0.0662388
294	AFF3	0.0657136
295	TRIP11	0.064975
296	hsa-miR-342-5p	0.0622298
297	EHMT2	0.0609374
298	ZNF444	0.0602828
299	ZNF236	0.0600383
300	CTNNB1	0.0596276
301	BRCA2	0.0570761
302	PRDM10	0.0551333
303	ASB1	0.0535347
304	TEF	0.052114
305	ABT1	0.05008
306	SNAPC4	0.0476908
307	SSRP1	0.0474398
308	ZNF133	0.0462152
309	RNF25	0.0436006
310	RELB	0.0426786
311	SOX12	0.0425573
312	ZNF3	0.041292
313	MXD3	0.0412266
314	SMAD6	0.0408748
315	TTF1	0.0408396
316	TBX5	0.0403662
317	RING1	0.0395274
318	TAF11	0.0372676
319	RXRB	0.0366572
320	SUV39H2	0.0356879
321	hsa-miR-122	0.0353028
322	POU2F3	0.0348576
323	FOXP3	0.0347191
324	ZNF384	0.0346365
325	KHDRBS1	0.034397
326	E2F3	0.0341458
327	hsa-miR-502-5p	0.033004
328	NR2E1	0.0318064
329	RUVBL2	0.0306701
330	TBX10	0.0298692
331	ESRRG	0.0268462
332	BTF3L1	0.0250325
333	POU2F2	0.0250285
334	UBA52	0.0248547
335	RUVBL1	0.0240533
336	HOXD12	0.0233759
337	TTRAP	0.0224404
338	NR1H4	0.0223642
339	KLF3	0.0210064
340	SRF	0.0194959
341	ASB4	0.0193543
342	NAT8 /// NAT8B	0.017559
343	CBFA2T2	0.0172443
344	TAF5	0.0163495
345	GTF3A	0.0159576
346	HOXB8	0.0136573
347	hsa-miR-512-5p	0.0134367
348	MYCL1	0.00990683
349	hsa-miR-527*	0.00775798
350	hsa-miR-632	0.00740184
351	NR1I2	0.00727412
352	TCF21	0.00698822
353	HOXB9	0.0060108
354	CDY1	0.00484121
355	ZNF175	0.00450299
356	DUX3 /// DUX4 /// FRG2C /// HPX-2 /// LOC100134409 /// LOC652119 /// LOC653543 /// LOC653544 /// LOC653545 /// LOC728410	0.00443485
357	TCEB3B	0.0042368
358	HNF1A	0.00396473
359	FOXD4 /// FOXD4L1	0.00307871
360	LBH	0.00267149
361	HESX1	0.00246059
362	hsa-miR-345*	0.00243182
363	CIITA	0.00239382
364	MLLT1	0.00136557
365	hsa-miR-455-5p	0.00127268
366	hsa-miR-559	0.00125506
367	ETV3	0.00112296
368	GTF2A1L /// STON1 /// STON1-GTF2A1L	0.000935618
369	hsa-miR-624*	0.000886364
370	RBPJL	0.00069985
