# Supplementary material for: A Novel Network Profiling Analysis Reveals System Changes in Epithelial-Mesenchymal Transition
Source: PLoS One. 2011 Jun 7;6(6):e20804. doi: 10.1371/journal.pone.0020804 (PMC3110206; doi:10.1371/journal.pone.0020804)
Supplement: Table S6 — List of 627 putative master regulators of E-cadherin which were estimated by a structual equation model (SEM) with the elastic net. (XLS) [file pone.0020804.s011.xls]

## Sheet: Supplementary table 6
Rank	Gene Symbol	Frequency
1	ELF3	1000
1	IRF6	1000
1	LSR	1000
1	ZEB1	1000
1	hsa-miR-141	1000
6	OVOL2	999
7	GRHL2	998
7	hsa-miR-135b	998
9	ZEB2	992
10	hsa-miR-200c	977
11	TCF3	955
12	DAXX	953
12	hsa-miR-200b	953
14	KLF5	942
15	SAP30	925
16	NAT8	909
17	ZNF197	898
18	SOX13	894
19	hsa-miR-200a	890
20	ANKRD5	889
21	ZNF165	881
22	TOB1	873
23	hsa-miR-211	859
24	TFCP2L1	856
25	SOX12	825
26	hsa-miR-140*	763
27	MKL2	714
28	ZNF45	676
29	hsa-miR-429	653
30	NFKBIL1	639
31	SHOX2	637
32	BCORL1	635
33	hsa-miR-181a	617
34	DEAF1	609
35	FOXF1	603
36	RUVBL2	598
37	TRIM29	548
38	ASB1	545
39	KLF9	516
40	RELB	515
41	KLF2	502
42	VGLL1	491
43	SALL1	487
43	TBP	487
45	ETS1	486
46	hsa-miR-581	461
47	CREBL2	448
48	hsa-miR-181c	441
49	TFAP2A	436
50	ZNF175	429
51	NFIC	401
52	TGS1	399
53	TCEA2	396
54	hsa-miR-182*	395
55	RING1	388
56	hsa-miR-520a-3p	380
57	CXXC1	370
58	FUBP1	368
59	CBFB	365
60	SMARCD3	364
61	FOS	360
62	HNF1A	358
62	SNAPC5	358
64	RXRB	353
65	FOXA1	347
66	SNAPC2	340
67	PBX3	333
68	HDAC9	331
69	ETS2	329
70	hsa-miR-155	321
71	SMARCC2	317
72	hsa-miR-384	314
73	NRIP1	306
74	PAX6	299
74	hsa-miR-338-3p	299
76	VSX1	296
77	hsa-miR-361-5p	293
78	hsa-miR-205	292
79	ASB9	287
79	CREG1	287
81	hsa-miR-518b	280
82	SCMH1	274
83	EHF	268
84	NR0B2	260
85	ATF3	243
86	ANKRD2	232
87	ZNF202	231
88	ANKRD36	228
89	E2F3	226
90	GLI3	216
90	NKX2-1	216
92	NR2F1	215
93	MAX	214
94	GATA6	213
95	FOXA2	210
96	ID1	209
97	MEF2D	204
97	NKX3-2	204
99	hsa-miR-512-5p	196
100	MZF1	194
101	HTATIP2	191
102	BAZ1B	190
103	ZBTB17	189
104	ZHX3	187
105	SOX17	179
106	ANKRD57	175
107	hsa-miR-523	173
108	UBA52	167
109	HSF2	166
110	ELK1	164
111	HIF1A	163
111	hsa-miR-640	163
113	TCF4	159
113	hsa-miR-34a	159
115	MLL	158
116	CIC	150
116	HLX	150
118	ANKRD6	149
119	DRAP1	147
120	hsa-miR-519c-5p,hsa-miR-519b-5p,hsa-miR-522*	145
121	NR4A1	143
122	hsa-miR-198	142
123	hsa-miR-34b*	140
124	GTF2F1	139
125	hsa-miR-624*	137
126	DLX2	136
127	NCOR2	134
128	PLAGL1	132
129	PBX1	131
130	PPARG	130
130	hsa-miR-585	130
132	TTF1	129
133	LHX1	128
133	PIR	128
135	ETV4	125
136	hsa-miR-140-5p	124
137	hsa-miR-507	123
137	hsa-miR-597	123
139	hsa-miR-657	121
140	hsa-miR-506	120
141	ZFX	115
142	TBX19	114
143	UBP1	112
144	MED21	106
145	SAP30BP	105
146	ASB6	103
147	TAF1B	102
148	TRIP4	97
149	MSL3	96
150	hsa-miR-9	95
151	ERF	93
151	hsa-miR-373*	93
153	TRIM27	89
154	FUBP3	88
155	ZNF133	87
156	hsa-miR-126*	84
157	EPAS1	82
157	EZH2	82
157	KLF12	82
157	MYCL1	82
161	FOXJ1	81
161	hsa-miR-373	81
163	SNAPC4	80
164	hsa-miR-508-3p	79
165	PCBD1	77
166	TRPS1	74
167	hsa-miR-30b	72
168	PAX2	71
169	TSC22D4	70
170	NAT8 /// NAT8B	69
170	ZNF236	69
172	SRCAP	68
173	KANK2	64
174	ARID5B	63
175	SSRP1	62
175	hsa-miR-138*	62
177	TRIM32	60
178	ARNTL2	59
178	ASCL2	59
178	hsa-let-7a	59
181	KLF4	56
181	XBP1	56
183	LHX6	54
183	ZSCAN2	54
185	hsa-miR-520d-5p	52
185	hsa-miR-135a	52
187	SF1	51
188	TFB1M	50
189	CREB5	49
189	HSF1	49
189	ZNF132	49
192	RSF1	47
193	NAB2	46
193	PPARGC1A	46
195	MXI1	44
196	NOTCH1	43
197	BPTF	42
197	RUNX2	42
199	ELK3	41
199	TFAP2C	41
201	MLL2	40
201	MYBL1	40
201	RBPJ	40
201	SS18L1	40
201	TULP1	40
201	hsa-miR-513a-5p	40
207	FOXE3	38
207	HLF	38
209	ATOH1	37
209	MYCBP	37
209	PRDM1	37
209	hsa-miR-216a	37
209	hsa-miR-302b	37
214	BHLHE41	36
214	SIM1	36
214	TFE3	36
214	hsa-miR-219-5p	36
218	LITAF	35
218	hsa-miR-147	35
220	DBP	34
220	SERTAD2	34
220	UBTF	34
223	AHCTF1	33
223	CITED2	33
223	ESR1	33
223	GCM1	33
223	POU6F1	33
228	hsa-miR-99a	32
229	FAM172A	31
229	ILF2	31
229	MEN1	31
229	NFIX	31
229	PSMD9	31
229	SIX5	31
229	hsa-miR-551b	31
236	NCOA3	30
236	TFAP2B	30
236	ZBTB7A	30
236	hsa-miR-518f*	30
236	hsa-miR-502-5p	30
241	hsa-miR-18a*	29
242	hsa-miR-514	28
243	PRRX2	27
243	hsa-miR-552	27
245	hsa-miR-181d	26
246	FOXO4	25
246	NR1H4	25
246	SMARCC1	25
246	SOX4	25
250	hsa-miR-326	24
250	hsa-miR-375	24
252	CDKN2C	23
252	RFXANK	23
252	hsa-miR-519e*	23
252	hsa-miR-570*	23
252	hsa-miR-302a	23
257	BNC1	22
257	NEUROG1	22
257	NOC2L	22
257	hsa-miR-492	22
257	hsa-miR-26a	22
262	FOSB	20
262	IRF2BP1	20
262	POLR2J /// POLR2J2 /// POLR2J3 /// POLR2J4	20
265	MMS19	19
265	ZKSCAN5	19
267	ALX4	18
267	BATF3	18
267	HMGB2	18
267	ZNF83	18
267	hsa-miR-455-5p	18
272	ETV7	17
272	KLF3	17
274	ATF7	16
274	DCP1A	16
274	MED16	16
274	NRBF2	16
278	HDAC1	15
278	MED27	15
278	MLLT1	15
278	MYBBP1A	15
278	NFATC1	15
278	YY1	15
278	hsa-miR-320a	15
278	hsa-miR-183	15
286	EDF1	14
286	MYNN	14
286	NOTCH4	14
286	ONECUT2	14
286	SPI1	14
286	THRAP3	14
292	DLX6	13
292	HES1	13
292	ID4	13
292	LDB1	13
292	hsa-miR-371-3p	13
292	hsa-miR-769-3p	13
292	hsa-miR-203	13
299	ASCC1	12
299	C20orf191 /// LOC100131704 /// NCOR1	12
299	GTF2E1	12
299	NKRF	12
299	SOX15	12
299	hsa-miR-626	12
299	hsa-miR-769-5p	12
299	hsa-miR-802*	12
307	ARID1A	11
307	DMTF1	11
307	EWSR1 /// FLI1	11
307	HOXC8	11
307	RAD54L2	11
307	hsa-miR-217	11
313	FLI1	10
313	GATA3	10
313	HMG20B	10
313	HOXD1	10
313	IFI16	10
313	LHX2	10
313	MECP2	10
313	MSRB2	10
313	NKX2-8	10
313	PAX1	10
313	PRRX1	10
313	ZNF193	10
313	hsa-miR-199b*	10
313	hsa-miR-220a	10
313	hsa-miR-339-3p	10
313	hsa-miR-510	10
313	hsa-let-7g	10
313	hsa-miR-448	10
331	ASCL1	9
331	EHMT2	9
331	HDAC2	9
331	NFKB1	9
331	POLR3E	9
331	REST	9
331	RLF	9
331	SIX3	9
331	TADA3L	9
331	ZNF81	9
331	hsa-miR-202	9
331	hsa-miR-548a-3p	9
331	hsa-miR-194	9
344	ECD	8
344	EMX2	8
344	HMBOX1	8
344	KLF13	8
344	NFIB	8
344	NPAS1	8
344	NR5A2	8
344	SMAD7	8
344	TBX3	8
344	ZNF33B	8
344	hsa-miR-505*	8
344	hsa-miR-215	8
344	hsa-miR-335	8
344	hsa-miR-489	8
344	hsa-miR-521	8
344	hsa-miR-663	8
344	hsa-miR-184	8
344	hsa-miR-192	8
344	hsa-miR-328	8
363	CYLD	7
363	ELF5	7
363	EN2	7
363	GTF2H2 /// GTF2H2B /// GTF2H2C /// GTF2H2D	7
363	HNRNPD	7
363	HOPX	7
363	HOXC13	7
363	NR3C2	7
363	OSTF1	7
363	RUVBL1	7
363	SRY	7
363	ZNF287	7
363	hsa-miR-550*	7
363	hsa-miR-212	7
363	hsa-miR-497	7
378	C1D	6
378	DLX5	6
378	LHX5	6
378	MAF	6
378	OVOL1	6
378	PHB	6
378	PYCARD	6
378	REXO4	6
378	SIN3B	6
378	TAF9B	6
378	TLE1	6
378	ZNF140	6
378	ZNF142	6
378	ZNF91	6
378	hsa-miR-17*	6
378	hsa-miR-518e*	6
378	hsa-miR-372	6
378	hsa-miR-485-5p	6
378	hsa-miR-486-5p	6
378	hsa-miR-512-3p	6
378	hsa-miR-210	6
399	CEP290	5
399	CLPB	5
399	DIDO1	5
399	HEYL	5
399	LOC161527 /// PML	5
399	MECOM	5
399	NFYB	5
399	NR2C2	5
399	RORB	5
399	SP3	5
399	TCF7L2	5
399	TP53	5
399	ZNF189	5
399	hsa-miR-488*	5
399	hsa-miR-522	5
399	hsa-miR-598	5
399	hsa-let-7c	5
416	ANKRA2	4
416	HOXD13	4
416	MXD3	4
416	MYEF2	4
416	PAX9	4
416	PIAS2	4
416	SOX3	4
416	TAF1	4
416	TBPL1	4
416	TCF15	4
416	hsa-miR-453*	4
416	hsa-miR-100	4
416	hsa-miR-182	4
416	hsa-miR-196b	4
416	hsa-miR-218	4
416	hsa-miR-302d	4
416	hsa-miR-543	4
433	ASB4	3
433	CDX2	3
433	CEBPA	3
433	CEBPG	3
433	CSDA	3
433	DNMT3L	3
433	FEM1B	3
433	FOXC1	3
433	FOXN2	3
433	HDAC3	3
433	HDAC5	3
433	HOXA10	3
433	IRF7	3
433	IRX4	3
433	LBA1	3
433	LRRFIP1	3
433	MAFG	3
433	NAB1	3
433	NCOA2	3
433	NCOA4	3
433	POU3F2	3
433	POU4F3	3
433	PRDM16	3
433	SNAI1	3
433	TSG101	3
433	VEZF1	3
433	ZIC1	3
433	ZNF292	3
433	hsa-miR-302a*	3
433	hsa-miR-378*	3
433	hsa-miR-33a	3
433	hsa-miR-516a-5p	3
433	hsa-miR-551a	3
433	hsa-miR-658	3
433	hsa-miR-181b	3
433	hsa-miR-186	3
433	hsa-miR-20b	3
433	hsa-miR-302c	3
471	ANKRD1	2
471	ATF2	2
471	BCL10	2
471	CALR	2
471	CAND1	2
471	CEBPE	2
471	CIR1	2
471	CRX	2
471	FOSL1	2
471	GTF2A1L /// STON1 /// STON1-GTF2A1L	2
471	HEXIM1	2
471	KDM4A	2
471	LASS4	2
471	LDB2	2
471	MBD1	2
471	MEIS2	2
471	MTA1	2
471	NFAT5	2
471	NKX2-5	2
471	NR1H2	2
471	NR6A1	2
471	NRF1	2
471	PEX14	2
471	PKNOX1	2
471	POU4F2	2
471	RELA	2
471	TMF1	2
471	TTRAP	2
471	UBN1	2
471	YBX1 /// YBX1P2	2
471	YEATS4	2
471	ZDHHC13	2
471	ZNF143	2
471	ZNF238	2
471	ZNF35	2
471	ZNF423	2
471	hsa-miR-222*	2
471	hsa-miR-24*	2
471	hsa-miR-411*	2
471	hsa-miR-518a*	2
471	hsa-miR-653*	2
471	hsa-miR-105	2
471	hsa-miR-324-3p	2
471	hsa-miR-498	2
471	hsa-miR-622	2
471	hsa-miR-770-5p	2
471	hsa-miR-15b	2
471	hsa-miR-187	2
471	hsa-miR-195	2
471	hsa-miR-451	2
521	AFF4	1
521	ANKHD1	1
521	ANKRD7	1
521	ANKZF1	1
521	BTAF1	1
521	CAND2	1
521	CDKN2B	1
521	CENPJ	1
521	CIITA	1
521	CITED1	1
521	E2F2	1
521	E4F1	1
521	EHMT1	1
521	ELL3 /// SERINC4	1
521	ESRRB	1
521	FOXL1	1
521	GBX1	1
521	GSC2	1
521	GTF2A2	1
521	GTF3A	1
521	HCFC2	1
521	HIC1	1
521	HNF1B	1
521	HOXA1	1
521	HOXB9	1
521	HOXC11	1
521	HOXC4	1
521	HOXC5	1
521	HOXD9	1
521	IKZF1	1
521	IKZF4	1
521	JARID2	1
521	LMO3	1
521	LMO4	1
521	MED13	1
521	MED14	1
521	MEF2A	1
521	MNT	1
521	MYF6	1
521	MYST4	1
521	NACA /// NACAP1	1
521	NANOG	1
521	NOTCH2	1
521	NR2C1	1
521	NR2E1	1
521	NR2F6	1
521	ONECUT1	1
521	PAWR	1
521	PAX3	1
521	PGR	1
521	POLR3D	1
521	POU5F1 /// POU5F1B /// POU5F1P3 /// POU5F1P4	1
521	PPARA	1
521	PREB	1
521	RARA	1
521	RBPJL	1
521	RCAN1	1
521	RFC1	1
521	RFX5	1
521	RUNX3	1
521	SAP18	1
521	SCAND1	1
521	SCML2	1
521	SSBP2	1
521	STAT4	1
521	SUPT4H1	1
521	TAF6	1
521	TARDBP	1
521	TBL1XR1	1
521	TBR1	1
521	TBX5	1
521	TCF7L1	1
521	TFAP4	1
521	TFDP2	1
521	TGFB1I1	1
521	TGIF1	1
521	TUB	1
521	VENTX	1
521	ZFP37	1
521	ZNF135	1
521	ZNF155	1
521	ZNF167	1
521	ZNF187	1
521	ZNF215	1
521	ZNF217	1
521	ZNF323	1
521	ZNF80	1
521	ZSCAN5A	1
521	hsa-miR-146b*	1
521	hsa-miR-154*	1
521	hsa-miR-181a*	1
521	hsa-miR-30d*	1
521	hsa-miR-378*	1
521	hsa-miR-1323	1
521	hsa-miR-515-3p	1
521	hsa-miR-516a-3p,hsa-miR-516b*	1
521	hsa-miR-519c-3p	1
521	hsa-miR-523	1
521	hsa-miR-524-5p	1
521	hsa-miR-573	1
521	hsa-miR-586	1
521	hsa-miR-649	1
521	hsa-miR-144	1
521	hsa-miR-196a	1
521	hsa-miR-339-5p	1
521	hsa-miR-92b	1
521	hsa-miR-96	1
