# Supplementary material for: A Novel Network Profiling Analysis Reveals System Changes in Epithelial-Mesenchymal Transition
Source: PLoS One. 2011 Jun 7;6(6):e20804. doi: 10.1371/journal.pone.0020804 (PMC3110206; doi:10.1371/journal.pone.0020804)
Supplement: Table S7 — Regulator function matrix between 1732 regulators and 5 functions. The row and column indicate regulator and functional gene set, respectively. The ()-th element represents the change during the EMT in the statistical significance (-(-value)) for the enrichment of target genes of the -th regulator on the -th function. The last column indicate the integral -value of each row regulator which were used to determine which regulator strongly affected the functional gene sets. (XLS) [file pone.0020804.s012.xls]

## Sheet: 20110124_fdr
	adhesion	metastasis	migration	invasion	EMT	integral q-value
AATF	0.232918	0.310674	0.232918	0.838578	0	0.165216
ABT1	0	0	0	0	0	0
ACTN2	0.540694	1.29463	1.26189	0.407715	0.537815	1.34296
ADNP	0.133391	1.40975	0.368265	0.484187	0	0.449745
AES	0.208588	0.208588	0.208588	0.0354094	0	0.008619
AFF1	0.36316	1.01571	0.85203	0.860885	0.73021	1.20705
AFF3	0.677289	0.704981	0.704981	0.704981	0.675691	0.997905
AFF4	0.496755	0.0124055	0.259237	0.282763	0.395717	0.121007
AHCTF1	0.00366237	0.00366237	0.00366237	0.00366237	0.00366237	4.65684e-10
AHR	8.55459	3.66911	9.13943	5.79051	0.45241	21.7456
AIP	0	0	0	0	0	0
AIRE	3.53785	1.12569	2.79134	0.141138	0	3.90031
ALS2CR8	0.402079	0.401844	0.402079	0.401844	0.401844	0.29406
ALX1	1.97409	0.638924	1.60067	1.00477	1.94341	3.56173
ALX3	0.393854	0.359576	1.48754	0.077474	0	0.416525
ALX4	0	0	0	0	0	0
ANKFY1	0.202967	0.200127	0.202967	0.27704	0	0.0248984
ANKHD1	0.0275416	0.0275416	0.0275416	0.0275416	0.0275416	8.91589e-06
ANKLE2	0.00759212	0.00759212	0.00759212	0.00759212	1.1167	0.059718
ANKRA2	0.10296	0.10296	0.0473687	0.0473687	0	0.000324938
ANKRD1	4.80649	4.52103	4.65061	5.42924	1.72508	15.7276
ANKRD10	0.0870236	0.111665	0.111665	0.111665	0.304449	0.0122955
ANKRD2	0.216905	0.10902	0.423774	0.233812	0.0874014	0.0478417
ANKRD26	0.0352519	0.0352519	0.0352519	0.0352519	0.0352519	2.84645e-05
ANKRD36	0	0	0	0	0	0
ANKRD46	0.041651	0.22724	0.550757	1.25809	0.134474	0.37244
ANKRD49	0.27006	0.0495319	0.27006	0	0	0.0055286
ANKRD5	0.96022	0.985873	0.404573	0.96022	3.99276	3.67172
ANKRD53	0.30265	0.0526089	0.30265	0.134222	0.219962	0.0396949
ANKRD55	2.48693	0.362948	2.85963	0.00761803	0.318024	2.71034
ANKRD57	1.60467	0.146453	1.17977	0.581147	0.454027	1.2953
ANKRD6	1.95761	0.453404	0.493427	0.803618	0.520129	1.46009
ANKRD7	0.147786	0.160596	0.147786	0.147786	0.160596	0.01485
ANKZF1	0.0363442	0.160654	0.0363442	0.0869898	0.160654	0.00243423
AR	1.07252	0.660727	0.871626	3.27855	1.72847	3.91279
ARID1A	0.553669	0.553669	1.20049	1.13891	0.553669	1.31659
ARID3A	1.47132	0.844996	1.04017	1.47132	0.281078	2.04774
ARID4A	0.062917	0.428072	0.423013	0.145867	0	0.0462442
ARID5A	2.45784	0.842579	2.45269	1.33382	0.82921	4.15315
ARID5B	2.36434	1.44459	3.21976	2.10842	0.320143	5.40224
ARNT	0.239988	0.0938899	0.239988	0.239988	0.239988	0.0453855
ARNT2	1.3717	1.62439	2.52274	0.795964	1.34195	3.94807
ARNTL	0.00761803	0.00761803	0.0157455	0.00761803	0.00761803	4.52118e-08
ARNTL2	2.83858	2.5237	2.65922	3.38777	1.08932	7.98009
ASB1	1.85466	1.46089	1.16701	1.9686	1.10105	3.86591
ASB4	1.37761	0.0812575	0.605986	1.08603	1.10259	1.47625
ASB6	0	0	0	0	0	0
ASB8	0.270495	0.270495	0.398574	0.349458	0.398574	0.186333
ASB9	0.562022	0.830816	0.830816	0.830816	0.398599	0.98939
ASCC1	0.354322	0.543059	0.135884	0.545055	0	0.154974
ASCL1	0.188188	0.638019	0.638019	0.638019	0.638019	0.609528
ASCL2	0.814011	0.103142	0.814011	0.814011	0.736321	0.892665
ASCL3	0.0195784	0.0195784	0.0195784	0.0195784	0.0195784	1.74609e-06
ASH1L	0.0938383	0.0938383	0.0938383	0.0938383	0.0938383	0.00219724
ASH2L	0.252976	0.381603	0.252976	0.39541	0.267997	0.147561
ATF1	0.300564	0.155205	0.292102	0.300564	0.17884	0.0738533
ATF2	0.00526333	0.199904	0.00526333	0.199904	0.199904	0.00632424
ATF3	0.0250472	1.3396	0.82614	2.36811	0.37796	1.9293
ATF4	0.106158	0.46013	0.106158	0.106158	0.106158	0.0250629
ATF5	0.160755	0.0500331	0.160755	0.174719	0.174719	0.011953
ATF6	0.265026	0.717592	0.443619	0.717592	0.443619	0.536492
ATF6B	0.0575835	0.0375354	0.0575835	0.0375354	0.0375354	9.30361e-05
ATF7	0.180529	1.49	0.5386	0.5386	0.5386	0.895348
ATF7IP	1.11427	0.55316	1.69595	1.4022	0	1.81303
ATN1	0.0548411	0.0219295	0.0548411	0.303802	0.0548411	0.00263274
ATOH1	0.450125	0.100109	0.542548	0.433182	0.450125	0.281815
ATRX	0.0243341	0	0	0.0243341	0	5.82641e-08
BACH1	0.589718	1.35128	1.21059	1.34223	0.321772	1.8468
BACH2	2.49155	1.91436	2.07592	2.28263	1.27838	5.8885
BARD1	0	0.844245	0	0	0	0.0212433
BARX1	2.80949	0.113135	2.73166	1.90643	1.12959	4.77454
BARX2	0.270806	0.597601	1.32109	0.270806	0	0.478359
BATF	3.75692	2.58183	5.26488	1.49877	0.426632	8.8778
BATF3	2.72435	2.18134	2.72435	1.18876	0	4.87892
BAZ1B	0.247049	0.247049	0.167271	0.247049	0.25179	0.0619193
BAZ2A	0.194903	0.250163	0.0996406	0.0996406	0.194903	0.0207995
BCL10	0.347485	0.834843	0.834843	1.15855	0.314589	1.01078
BCL11A	1.2628	0.728722	1.94408	1.92466	0.529905	2.97388
BCL3	3.18412	4.75144	2.72273	3.12646	2.2921	11.1352
BCL6	0.771075	1.59762	1.07034	0.661806	0.661806	1.81105
BCLAF1	3.6616e-05	3.6616e-05	3.6616e-05	3.6616e-05	3.6616e-05	0
BCOR	1.62494	2.75734	1.42323	1.2879	0	3.50883
BCORL1	0	0	0	0	0	0
BHLHE40	2.34757	1.45306	3.73824	3.36076	0.465495	7.00534
BHLHE41	3.54853	3.10636	4.05962	3.53453	0.414594	9.87707
BLZF1	0.00172916	0.00172916	0.00172916	0.00172916	0.00172916	1.11303e-11
BMI1	0	0.636609	0	0.158044	0	0.0170947
BNC1	5.44619	5.32283	4.21123	4.59584	0.823051	15.0543
BPTF	0.00439806	0.00439806	0.00439806	0.00439806	0.00439806	1.15484e-09
BRCA1	0	0.703051	0	0	0	0.0108775
BRCA2	0.352099	0.188276	0.123907	0.352099	0.124327	0.0586684
BRD8	0	0.181117	0	0.00306221	0	3.49308e-05
BRF1	0.216006	0.25475	0.317196	0.280845	0.208081	0.083429
BRF2	0.218554	0.0559807	0.0559807	0.0559807	0	0.000971408
BRWD1	0.0403883	0.0403883	0.0403883	0.0403883	0.453905	0.00653769
BTAF1	0.222759	0.62193	0.173291	0.82462	0.0934966	0.267535
BTF3	0.168843	0.168843	0.160179	0.168843	0	0.00889768
BTF3L1	0.264747	0.0120147	0.264747	0.0120147	0.264747	0.0189992
BTG1	0.713264	0.365501	0.365501	0.558102	0	0.291372
BTG2	1.05633	2.33536	2.64772	1.10745	0.89659	4.25442
BUD31	0.000246204	0.000246204	0.000246204	0.000246204	0.000246204	6.75029e-16
C19orf2	0	0.101298	0	0	0	2.0583e-06
C1D	0	0	0	0	0	0
C20orf191 /// LOC100131704 /// NCOR1	0.227765	0.186962	0.243568	0.243568	0.227765	0.0568654
C2orf3	0.0347212	0.0347212	0.0347212	0.0347212	0	9.28267e-06
CALCOCO1	0.14275	0.390505	0.192422	0.390505	0.192422	0.0898855
CALR	0.091785	0.091785	0.091785	0.091785	0.305366	0.00919598
CAND1	0.0434694	0.0434694	0.0434694	0.0434694	0.0434694	7.50713e-05
CAND2	0.0688339	0.0910647	0.0910647	0.0688339	0	0.000426781
CARM1	0	0	0.0312511	0.752623	0	0.0162676
CASP8AP2	0.0407879	0.0407879	0.0407879	0.0407879	0.0407879	5.6007e-05
CBFA2T2	0.0809944	0.232287	0.276545	0.508947	0.0809944	0.0652792
CBFA2T3	0.894094	2.53335	1.76255	0.508443	0	2.465
CBFB	0.847136	0.214871	0.146858	1.25912	1.2681	1.15526
CBL	1.38141	0.82087	1.86474	2.01968	0.626815	3.21785
CBX2	0.182061	0.0807559	0.0807559	0.0807559	0.362804	0.0165148
CBX4	0.579923	0.389885	0.718887	0.911001	0.26397	0.670871
CCNE1	0.297918	0.297918	0.297918	0.297918	0.297918	0.131585
CCNH	0.0147917	0.0147917	0.0147917	0.0147917	0.0147917	4.49905e-07
CCNT1	0	0	0	0	0	0
CCNT2	0	0.0455363	0	0.470444	0	0.00324327
CCRN4L	0.164366	0.164366	0.164366	0.0598167	0	0.00428401
CDKN2A	0.396551	2.86279	0.159163	1.84353	0.26844	2.34445
CDKN2AIP	0.483378	1.08788	0.582531	1.19208	0	0.928596
CDKN2B	1.47323	0.516455	1.21192	0.861454	0	1.35566
CDKN2C	1.24967	1.24967	1.24967	1.24967	0	1.97168
CDKN2D	0.0766781	0.164025	0.130767	0.130767	0.130767	0.00729091
CDX1	0.727012	0.727012	0.720232	0.727012	0.727012	1.09119
CDX2	0.356245	0.0671968	0.0671968	0.0343699	0.0671968	0.00562334
CDX4	0.873483	0.288337	0.722754	0.483074	0	0.437598
CDY1 /// CDY1B /// CDY2A /// CDY2B	0.0486676	0.549417	0.616354	1.23018	0	0.471364
CDY1	0.121448	0.0616643	0.121448	0.121448	0	0.00146851
CDYL	0.0804176	0.269547	0.187231	0.257072	0	0.0170646
CEBPA	4.8159	0.38494	4.25978	0.429253	0.172605	5.90491
CEBPB	0.535224	1.06115	1.06115	0.915183	0.535224	1.38384
CEBPD	4.21244	4.8838	3.81124	4.05594	1.70291	13.4721
CEBPE	2.52155	0.911706	3.65865	1.21142	0.407621	4.79129
CEBPG	0.0444827	0.452744	0.0444827	0.113801	0.221717	0.0243225
CENPJ	0.201949	0.201949	0.116615	0.201949	0.201949	0.0291857
CEP110	1.38434	2.07404	2.63826	2.25517	0.574302	4.96634
CEP290	0.0801024	0.0674057	0.046236	0.604302	0.760561	0.149615
CIAO1	0	0	0	0	0	0
CIC	0.437487	0.0603347	0.437487	0.328478	0.328478	0.158821
CIITA	0.772586	0.380847	0.459602	0.307681	0.772586	0.58673
CIR1	0.00134868	0.00134868	0.00134868	0.00134868	0.00134868	3.22447e-12
CITED1	1.4502	2.04991	2.85782	1.46056	0.297918	4.31261
CITED2	1.55588	0.922388	1.31962	1.44449	1.63084	3.33963
CLIP2	2.12196	1.22048	2.12196	0.942333	0.554664	3.40719
CLOCK	0.169548	0.169548	0.169548	0.169548	0.169548	0.0215571
CLPB	0.000502597	0.000502597	0.000502597	0.000502597	0.000502597	2.33367e-14
CNBP	0	0	0	0	0	0
CNOT2	0.292965	0.823	0.460647	0.17233	0.292965	0.306009
CNOT7	0.113343	0.156773	0.113343	0.113343	0.156773	0.00824603
CNOT8	0.152925	0.121183	0.452544	0.152925	0.152925	0.0424211
CNTF /// ZFP91 /// ZFP91-CNTF	0.239571	0.41776	0.41776	0.239571	0.239571	0.148438
COPS2	0.00276762	0.00276762	0.00276762	0.00276762	0.00276762	1.15754e-10
COPS5	0	0	0	0	0	0
CREB1	0	0	0	0	0	0
CREB3	0.0022238	0.0022238	0.0022238	0.0022238	0.0022238	3.89713e-11
CREB3L1	2.96083	5.49098	6.45673	7.30182	1.58576	18.1892
CREB5	0.357246	0.781665	0.781665	0.443147	0.344805	0.594088
CREBBP	0	0	0	0	0	0
CREBL2	0.0762511	0.119384	0.0762511	0.0762511	0.0762511	0.00144514
CREBZF	0.20951	0.202573	0.210961	0.422536	0.20951	0.0791446
CREG1	1.09128	0.552337	1.91221	0.653606	0.684415	1.89994
CREM	3.91005	2.62718	2.68155	2.43975	1.29544	8.37556
CRTC1	0.0865842	0.0837144	0.155615	0.155615	0.155615	0.00747674
CRX	0.191231	0.180157	0.191379	0.183669	0.191231	0.0306506
CSDA	2.18315	0.975412	1.48657	0.548003	0	2.10632
CTBP2	1.18174	1.31812	1.33587	1.58828	0	2.26869
CTCF	0.234233	0.85607	0.14246	0.828727	0.190413	0.38868
CTNNB1	1.34998	0.244794	1.04657	0.823562	0.418588	1.24451
CUX1	1.49292	1.54366	0.446405	1.54366	0.954148	2.67043
CUX2	0.0369579	0.321029	0.0369579	0.0369579	0.120924	0.00428127
CXXC1	0.348769	0.140785	0.348769	0.348769	0.348769	0.143546
CYLD	0.63473	0.0927548	0.0989514	0.0989514	0.0989514	0.0413176
DACH1	0.047547	0.313768	1.39995	0.114487	0.336222	0.372343
DAXX	0.538671	0.522937	0.538671	0.323072	0.669413	0.538976
DBP	0.759081	0.779283	0.856957	0.838969	0.838969	1.36205
DCAF6	0.74831	0.111915	0.560286	0.57001	0.185521	0.357883
DCP1A	0.00933985	0.00833706	0.00833706	0.00933985	0.00933985	3.83453e-08
DDIT3 /// NR1H3	0.0864979	0.865524	0.307604	0.865524	0.117341	0.384804
DDX54	0.0462204	0.0462204	0.0462204	0.0462204	0.0462204	9.94081e-05
DEAF1	0.42705	0.239104	0.128674	0.882093	0.239104	0.260491
DEK	1.24166	0.0850931	0.196721	0.0850931	0.0850931	0.188153
DIDO1	0	0	0	0	0	0
DIP2A	0	0	0	0	0	0
DLX2	1.02485	2.95926	2.07361	1.94224	1.03878	5.05834
DLX4	0.464096	0.966406	0.516006	0.462897	0.803099	0.85465
DLX5	0.809305	1.54248	1.82201	0.529733	0.375055	2.02676
DLX6	0.0156971	0.319328	0.363456	0.0156971	0.448125	0.0622745
DMRT1	1.26053	0.696439	2.26028	0.695244	0	1.91266
DMTF1	0	0	0	0	0	0
DNAJB6 /// TMEM135	0.255017	0.57582	0.849452	0.68716	0.694801	0.773706
DNMT3L	1.22569	0.726755	1.01755	0.588708	0.322778	1.24328
DR1	0	0	0	0	0	0
DRAP1	1.45323	1.60507	2.86131	3.40976	0.771641	5.93711
DUX1 /// DUX3 /// DUX5	0.160811	0.0323052	0.743038	0.13569	0.13569	0.0702197
DUX3 /// DUX4 /// FRG2C /// HPX-2 /// LOC100134409 /// LOC652119 /// LOC653543 /// LOC653544 /// LOC653545 /// LOC728410	0.0881438	0.0881438	0.650659	0.0881438	0.0881438	0.0385446
E2F1	0.00600823	0.597862	0.00600823	0.230518	0.00600823	0.0214369
E2F2	0.269484	0.241063	0.550007	0.358026	0	0.114248
E2F3	0.0519365	0.0519365	0.0519365	0.0519365	0.0519365	0.000168722
E2F4	0	0.11673	0	0	0	4.06107e-06
E2F5	0.157933	0.399255	0.399255	0.303131	0.399255	0.17781
E2F6	0.289332	0.289332	0.289332	0.289332	0.289332	0.120955
E4F1	0.222531	0.449472	0.207006	0.0127976	0.0127976	0.0270779
EAF2	3.80572	1.09022	5.69153	0.944983	0.387739	7.48087
ECD	0.0213087	0.130081	0.0213087	0.0726726	0.0726726	0.000416577
ECSIT	0	0	0	0.272921	0	0.00021101
EDF1	0.111813	0.111813	0.111813	0.111813	0.111813	0.00447736
EED	0	0	0	0	0	0
EGR1	1.44436	0.844699	1.44436	1.3654	0.552795	2.43127
EGR2	0.0648205	0.162755	0.0804441	0.0804441	0.162755	0.00423175
EGR3	1.54398	0.942319	2.3816	1.6408	1.0534	3.87368
EGR4	1.34615	1.24227	2.186	1.28885	0	2.73104
EHF	3.56252	1.94895	2.51903	2.92829	0.120116	6.76158
EHMT1	0.32719	0.210045	0.245332	0.27707	0.27707	0.0958193
EHMT2	0.00295008	0.0176035	0.0176035	0.0176035	0.00295008	1.46021e-07
EID1	0	0	0	0	0	0
ELF1	0.414918	0.675001	0.479693	0.479693	0.435134	0.489204
ELF2	0.0354886	0.410989	0.086971	0.181223	0.357059	0.0479612
ELF3	7.87475	1.92882	4.02789	4.45446	2.35944	15.2801
ELF4	0.758556	0.657857	2.6486	1.50982	1.542	3.52691
ELF5	1.07485	0.777993	0.70125	0.777993	0	0.920864
ELK1	0.0390888	0.0390888	0.0390888	0.0390888	0.0390888	4.60086e-05
ELK3	2.62501	5.15318	6.23035	4.63196	2.44065	15.6804
ELK4	0	0	0	0	0	0
ELL	0.330978	0.2037	0.278542	0.278542	0	0.0509437
ELL2	4.20349	2.43691	3.87969	2.10952	0	8.09366
ELL3 /// SERINC4	0.749276	0.564615	0.953549	0.749276	0.564615	1.06363
EMX1	1.48284	0.0432343	2.07638	0.154054	0.870121	1.71998
EMX2	1.79379	1.41796	1.48084	2.67062	1.81922	5.17605
EN1	1.81957	3.85631	1.1836	1.42744	0.273025	4.669
EN2	0.545881	1.21997	1.00664	1.00664	0.545881	1.52225
ENO1	0.122899	0.178259	0.122899	0.178259	0.639212	0.0765399
EP300	1.40185	1.00119	1.03711	0.607569	0.676677	1.78533
EPAS1	5.90357	9.09208	7.65706	5.5951	1.28757	23.5594
ERCC6	1.92169	1.23335	1.18676	0.882435	1.26685	3.04963
ERCC8	0.00209823	0.00209823	0.00209823	0.0599041	0.00209823	3.05409e-07
ERF	0.853149	0.854956	0.788357	0.320972	0.788357	1.07796
ERG	1.06301	0.440303	1.15528	1.02054	0.769655	1.60266
ESR1	0.582441	0.546744	0.24321	2.42087	0.239279	1.33659
ESR2	1.07391	0.647859	0.669061	0.600318	0	0.736327
ESRRA	0.00394036	0.00394036	0.00394036	0.00394036	0.00394036	6.6958e-10
ESRRB	0.615056	0.148547	1.23428	0.321965	0	0.41712
ESRRG	1.10912	0.588245	0.961087	0.499512	0.210792	0.941475
ETS1	1.25535	1.11571	1.32989	1.77566	1.09197	3.10805
ETS2	2.1591	0.328874	1.88294	1.46181	0.399146	2.85579
ETV1	5.82815	2.8347	3.34319	2.49828	0.292156	9.99474
ETV3	0.475749	0.449028	1.03819	0.475749	0.475749	0.696707
ETV4	0.824391	0.828214	1.07143	1.58502	0.810522	2.05516
ETV5	1.8683	1.48313	1.9827	1.7031	1.47113	4.62733
ETV6	1.6193	1.52539	0.850919	1.20109	0.870121	2.73365
ETV7	1.44448	0.294971	0.924372	0.788633	0.608755	1.35451
EVX1	0.340943	0.340943	0.340943	0.21089	0	0.0750616
EWSR1 /// FLI1	3.36984	0.268023	2.79889	1.66283	0.43228	4.64631
EZH2	0.348321	0.659883	0.348321	0.348321	0.160857	0.243194
FAM172A	1.03231	0.74809	0.74809	0.0407347	0.202473	0.62496
FAM36A /// HOXA7	0.161484	0.225713	0.225713	0.225713	0.225713	0.0468863
FBXW7	3.11499	0.376305	2.15281	0.548943	0.960714	3.55545
FEM1B	0.474897	0.410644	0.103889	0.308169	1.3238	0.552425
FEM1C	0.0411277	0.0864341	0.0411277	0.0864341	0	0.000155756
FEV	0	0.0135052	0.385952	0.0813787	0	0.0024311
FHL5	0.280885	0.137271	0.137271	0.137271	0.137271	0.0199904
FLI1	2.27862	2.37585	1.57933	1.25965	1.58715	5.0926
FOS	2.53947	0.635786	2.98794	1.04513	0	3.5977
FOSB	1.93408	0.903121	1.6969	3.29812	0.603837	4.56902
FOSL1	6.28674	5.49892	9.82138	8.42021	2.46298	26.351
FOSL2	1.1626	1.85743	4.41083	3.36466	1.01835	7.3895
FOXA1	1.68129	1.14527	0.633065	2.18365	1.24796	3.35341
FOXA2	4.11499	1.08748	2.38345	2.09425	1.67628	6.99794
FOXB1	0	0	0.173938	0.0668976	0	0.000119954
FOXC1	2.12775	1.04964	2.50687	0.662097	0.64136	3.42743
FOXC2	0	0	0	0	0	0
FOXD1	4.11938	1.64357	4.69038	3.08872	1.19482	9.94194
FOXD2	0.514473	0.136888	1.08716	0.957713	0	0.588142
FOXD3	0.332748	0.190909	0.667001	0.19884	0.253021	0.173062
FOXD4 /// FOXD4L1	0.150914	0.150914	0.150914	0.150914	0	0.0060619
FOXE1	2.11889	1.51107	1.74561	1.65259	0.367306	3.74326
FOXE3	0.0825257	1.13816	0.0825257	0.0825257	0	0.106652
FOXF1	8.10233	6.09826	6.0934	3.52509	0.1024	18.3056
FOXF2	1.96268	1.94958	4.71511	1.45313	1.84333	7.48401
FOXG1	0.828996	6.90572	1.52897	2.10736	0.355798	7.31482
FOXH1	0.411825	0.411825	0.411825	0	0	0.0753925
FOXI1	0.871769	0.263562	0.855406	0.440266	0	0.46532
FOXJ1	0.289693	1.01388	0.179941	1.03451	0.230561	0.613598
FOXJ2	0.341867	0.305256	0.341867	0.274799	0.274799	0.144267
FOXJ3	0.0299152	0.0299152	0.0299152	0.0299152	0	4.57152e-06
FOXK2	0.00248934	0.0605826	0.00248934	0.0605826	0.0605826	3.72339e-05
FOXL1	0.151197	0.0631603	0.151197	0.0631603	0.151197	0.00517717
FOXL2	1.42019	0.662158	0.635673	0.274653	0.446608	0.981504
FOXM1	0.000869077	1.22599	0.000869077	0.000869077	0.000869077	0.0742624
FOXN1	1.28955	0.206337	0.313171	0.0883845	0	0.254044
FOXN2	0.523592	0	0.523592	0	0	0.0444481
FOXN3	0.421266	0.421266	0.421266	0.421266	0.352078	0.304229
FOXO1	0.826293	0.162189	0.555597	0.463852	0.219962	0.378822
FOXO3 /// FOXO3B	0.18416	0.269547	0.330194	0.18416	0	0.0341752
FOXO4	0	0.00550622	0.00550622	0.00550622	0	2.79123e-10
FOXP3	1.77827	0.0789056	1.64453	0.485652	0	1.30849
FUBP1	0	0	0	0	0	0
FUBP3	0.0323807	0.0323807	0.0323807	0.0179495	1.17771	0.0866375
FUS	0.0283268	0.0604942	0.0283268	0.0604942	0.0604942	0.000113961
GABPA	0.451991	0.633696	0.427259	1.01696	0.881712	0.965741
GABPB1	0.190886	0.190886	0.10186	0.558616	0.10186	0.0592281
GAS7	1.7911	1.82196	1.72415	1.34945	0.724562	3.75556
GATA1	2.05124	0.281078	1.50746	0.322994	0.320049	1.62496
GATA2	0.219123	0.611394	0.430426	0.430426	0.998153	0.584907
GATA3	2.20784	2.11131	3.15891	2.10682	0.998852	6.34241
GATA4	0.616276	1.55746	1.05009	1.14527	0.411967	1.82347
GATA6	6.36852	3.25058	2.72692	0.637109	0	8.40095
GATAD2A	0	0.000261163	0.000938572	0.000938572	0	1.04147e-14
GBX1	0.906772	0.434819	1.34697	0.426562	1.2062	1.51987
GBX2	0.0869395	0.0869395	0.0869395	0.0869395	0.0869395	0.00159857
GCM1	0	0.439654	0	0	0	0.00167637
GCM2	0.0572989	0.0572989	0.0572989	0.0572989	0.0572989	0.000262176
GFI1	3.7895	0.597429	4.56538	1.58431	0.297291	6.55378
GFI1B	1.5021	0.116857	1.92794	0.116857	0.21481	1.2415
GLI1	0.344566	2.99328	0.567066	1.32898	0.696899	2.6338
GLI2	1.51405	3.28075	3.79577	3.89813	0.515499	8.41931
GLI3	2.00027	3.29933	4.53006	4.76031	0.967807	10.6715
GMEB1	0.0047848	0.0047848	0.0047848	0.0047848	0.0047848	1.75358e-09
GMEB2	0	0.158646	0	0	0	1.73869e-05
GPN1	0.317228	0.0794031	0.0794031	0.0794031	0.0794031	0.007373
GRHL2	2.31122	2.06263	0.97352	2.13418	2.84593	6.12683
GRLF1	0.341835	0	0.102475	0.102475	0	0.00409717
GSC2	0.0219018	0.0219018	0.0676387	0.0219018	0.0219018	1.57029e-05
GTF2A1	0.580013	0.130198	0.580013	2.26241	0	1.04688
GTF2A1L /// STON1 /// STON1-GTF2A1L	0.987017	0.104845	0.987017	0.14983	0.14983	0.442316
GTF2A2	0.0100656	0.0100656	0.0100656	0.0100656	0.0100656	6.8682e-08
GTF2B	0.0172773	0.0172773	0.0172773	0.0172773	0.247603	0.000408953
GTF2E1	0	0	0	0	0	0
GTF2E2	0.114413	1.96348	0.264575	0.264575	0.264575	0.674891
GTF2F1	0.0622765	0.0622765	0.0622765	0.0622765	0.0622765	0.000379457
GTF2F2	0.211636	0.741603	0.237384	0.237384	0.237384	0.179738
GTF2H1	0.51942	0.426749	0.51942	0.206166	0	0.181616
GTF2H2 /// GTF2H2B /// GTF2H2C /// GTF2H2D	0.981154	0.0947294	0.000855704	0.33754	0	0.113238
GTF2H3	6.32483e-05	6.32483e-05	6.32483e-05	6.32483e-05	6.32483e-05	0
GTF2H4	0	0	0	0	0	0
GTF2I /// GTF2IP1 /// LOC100093631	0.0296705	0.326575	0.0296705	0.326575	0.0296705	0.0133103
GTF2I	0.0386591	0.0386591	0.0386591	0.189904	0.158737	0.00210995
GTF2IRD1	2.49372	0.690838	3.55435	0.538232	1.76755	5.06322
GTF3A	0.010647	0.202458	0.010647	0.380263	0.380263	0.0361507
GTF3C1	0.0381254	0.0122246	0.0381254	0.0328666	0.0381254	1.78137e-05
GTF3C2	0.0156986	0.0156986	0.0156986	0.0156986	0.165967	9.48942e-05
GTF3C3	0.00235577	0.00235577	0.00235577	0.00235577	0.014956	1.92515e-09
GTF3C4	0.000366422	0.223801	0.000366422	0.0514129	0.000366422	0.000223023
GTF3C5	0.243435	0.192955	0.243435	0.243435	0.243435	0.063023
HAND1	0.365987	0.365987	0.766394	0.365987	0	0.242739
HAND2	0.104604	0.104604	0.408853	0.138596	0	0.0142948
HBP1	0.00860712	0.00860712	0.00860712	0.00860712	0.00860712	3.1842e-08
HCFC1	0.413945	0.436231	0.168258	0.58972	0	0.16326
HCFC2	0.112811	0.744068	0.231186	0.231186	0.231186	0.147421
HCLS1	4.19704	0.0915411	4.17517	2.1867	0.498257	6.82093
HDAC1	1.59856	0.0895462	0.0895462	0.0895462	0.0351741	0.255748
HDAC11	0.0165174	0.0165174	0.0165174	0.0165174	0.0165174	7.68385e-07
HDAC2	0	0	0	0	0	0
HDAC3	0.125169	0.125169	0.125169	0.125169	0.125169	0.00697695
HDAC4	1.11878	0.24195	2.02429	1.03524	0.24195	1.7437
HDAC5	0.988392	0.571276	0.988392	0.971197	0.311464	1.21234
HDAC6	0.00493218	0.00493218	0.00493218	0.00493218	0.101038	4.77659e-06
HDAC7	1.36041	0.449115	3.10999	0.279733	0.279733	2.30775
HDAC9	4.82173	1.81859	3.08796	1.42816	1.95297	8.51103
HES1	1.91986	1.17848	1.27779	1.31636	0.700747	2.97618
HES2	1.29829	1.00732	1.22277	0.770366	0.51217	1.84364
HESX1	0.835877	0.16404	0.20808	0.0832222	0	0.0863154
HEXIM1	0.138397	0.475622	0.080179	0.475622	0	0.0635582
HEY1	2.96148	1.36785	4.61991	1.12257	1.51552	7.19527
HEY2	0.52798	0.440699	1.60941	0.440699	0.440699	0.993066
HEYL	0.0761352	0.0761352	0.0761352	0.0761352	0.0761352	0.000910252
HHEX	4.76318	0.601327	3.12661	2.00155	0.954148	7.07509
HIC1	1.16068	0.248265	0.522454	0.254612	0.239406	0.462852
HIF1A	3.83877	4.44985	4.99516	3.64851	1.10007	12.8967
HIF3A	0.00867407	0.00867407	0.00867407	0.00867407	0.163588	4.91853e-05
HIRA	0.144254	0.144254	0.144254	0.0545885	0.144254	0.00722886
HIVEP1	1.76903	0.199277	2.00883	1.76903	0	2.49949
HIVEP2	0.280486	0.458465	0.280486	0.650488	1.16211	0.654955
HIVEP3	1.8753	0.708135	1.62419	1.54775	0.595167	2.94423
HLF	3.0391	1.05215	1.92619	1.06991	0.373265	3.79415
HLTF	0.179465	0.475409	0.287533	0.475409	0.124457	0.145244
HLX	3.43565	2.19837	1.91649	1.24753	1.81314	6.36557
HMBOX1	0.182145	0.264367	0.082839	0.213629	0.352088	0.0514459
HMG20A	0.00307898	0.00307898	0.00307898	0.00307898	0.601419	0.00646668
HMG20B	0.301582	0.731688	0.301582	1.08949	0.609199	0.758541
HMGA1	0.609867	1.53983	1.046	1.55409	0.211426	1.94597
HMGA2	1.47743	5.04932	1.88625	3.12764	2.11212	8.98625
HMGB2	0	1.9787	0	0.516778	0	0.494193
HMGN1	0.0109472	0.0109472	0.0109472	0.0109472	0.0109472	1.03635e-07
HMX1	0.271877	0.319692	0.271877	0.385755	0.271877	0.139668
HNF1A	0.93238	0.788451	0.91376	1.22375	0.153163	1.32349
HNF1B	3.15488	1.8192	2.7181	2.24845	1.6942	7.23595
HNF4A	0.0498799	0	0	0	0	6.57354e-08
HNF4G	0.264575	0.225869	0.382001	0.264575	0.264575	0.110286
HNRNPD	0.000417319	0.14719	0.000417319	0.14719	0.033882	0.000484036
HOPX	1.637	0.841886	1.5816	0.213591	0.671796	1.93547
HOXA1	0.834703	0.809017	2.57274	0.736691	0.956675	2.61848
HOXA10	0.490883	1.05983	0.29072	0.29072	0.54521	0.579061
HOXA11	0.685665	0.651027	0.685665	0.675603	0.502803	0.848231
HOXA2	0.957334	0.957334	1.92961	0.957334	0.778297	2.3798
HOXA3	0	0	0	0	0	0
HOXA4	0.572019	0.51879	0.572019	0.572019	0	0.381667
HOXA5	0.402904	0.995594	2.12816	0.458761	0	1.30729
HOXA6	0.741811	0.77044	2.08021	0.229534	0	1.20705
HOXA9	0.43999	0.458832	0.881756	0.279671	0.937511	0.739776
HOXB1	0.659877	0.0388737	0.0872592	0.0388737	0.0133507	0.0207099
HOXB13	0.358057	0.683191	0.843809	0.780994	0.674451	0.925584
HOXB2	0.714601	0.20395	0.389946	0.20395	0	0.137429
HOXB3	0.0355388	0.363296	0.363296	0.043372	0	0.0179537
HOXB5	0.48544	1.24874	1.73741	0.460144	0	1.27412
HOXB6	1.9598	3.60932	1.16136	3.27659	0.617459	6.37682
HOXB7	0.72216	0.942412	0.900924	1.36049	0	1.27058
HOXB8	0	0	0	0	0	0
HOXB9	1.73785	1.5413	1.6327	1.23152	0.400826	3.08964
HOXC10	0.403662	0.403662	0.32027	0.403662	0	0.142332
HOXC11	0.291854	0.334752	0.291854	0.323935	0.323935	0.151704
HOXC13	1.37499	1.07022	1.47117	0.534438	1.36965	2.55337
HOXC4	1.30155	1.12163	0.895284	1.29153	1.25175	2.5834
HOXC5	1.05523	0.92662	1.26437	1.77795	0	1.98921
HOXC6	0.611523	0.713484	1.37612	0.780683	0	1.00589
HOXC8	0.400937	0.435915	0.476643	0.400937	0.400937	0.334001
HOXD1	1.07056	0.72701	1.72273	0.129272	0	1.10376
HOXD10	0	0	0	0.810571	0	0.0183643
HOXD11	1.19585	1.12803	3.77063	2.20401	0.518864	4.87777
HOXD12	0	0	0	0	0	0
HOXD13	0.568826	0.483958	1.05582	0.427942	0.444727	0.731183
HOXD3	0.248567	0.609778	2.47242	0.854118	0.609778	1.83265
HOXD4	0.0755967	0.017548	0.159016	0.159016	0	0.00126438
HOXD9	0.258942	0.87941	0.82618	0.821995	0.53635	0.915713
HR	0.596033	0.668619	0.596033	0.159086	0	0.297777
HSBP1	0.303828	0.470567	0.13175	0.470567	0.778625	0.349657
HSF1	0.0433891	0	0	0.0433891	0	9.76325e-07
HSF2	0.431847	1.68723	0.541492	0.541492	0.407621	1.08025
HSF4	0.0120988	0.0120988	0.0120988	0.0120988	0.0121622	1.69879e-07
HTATIP2	0.306479	2.75188	0.292893	1.66741	0.306479	2.19884
HTATSF1	0.189635	0.14539	0.189635	0.189635	0.189635	0.0270077
HTT	0.00443737	0.00443737	0.00443737	0.00443737	0.00443737	1.20694e-09
HUWE1	0.772317	0.546091	0.652082	0.330891	0.330891	0.557567
ID1	1.58099	2.55642	2.55309	2.01664	0.460628	5.16402
ID2 /// ID2B	1.68468	0.973781	0.973781	1.28314	0	1.91463
ID2	1.08624	4.09504	3.11621	2.22173	0	6.28806
ID3	1.57088	1.62651	4.56911	3.32852	0.73926	7.40704
ID4	0.543467	0.822104	0.802928	0.416752	0.822104	0.963322
IFI16	2.09714	3.74709	2.2075	2.10223	1.11894	6.92668
IKZF1	6.41848	1.88215	5.30116	1.31261	0	10.0993
IKZF2	1.39692	1.13789	1.64477	0.993161	0	2.09211
IKZF3	2.46466	1.14431	3.98676	2.39908	0	5.84842
IKZF4	0.813645	0.964579	0.422794	0.813645	0	0.74862
ILF2	0.0132405	0.0132405	0.0132405	0.0132405	0.0132405	2.6241e-07
ILF3	0.0391949	0.186548	0.0391949	0.964694	0.788282	0.29709
ING1	0	0	0	0	0	0
ING2	0.282917	0.544653	0.0369579	0.082043	0.082043	0.0418933
INVS	0	0	0	0	0	0
IRF1	2.98583	2.86846	2.80266	1.78986	0.435389	6.59467
IRF2	0.077297	1.00937	1.19434	0.331744	0.146232	0.618699
IRF2BP1	0.347756	0.373922	0.702644	0.481167	0.704215	0.546919
IRF3	0.200318	0.200318	0.452424	0.200318	0.200318	0.0788747
IRF4	2.16128	0.522731	1.8562	1.52688	2.27145	4.49056
IRF5	3.14721	0.916516	2.40693	0.522356	0.378311	3.72442
IRF6	2.86723	2.21361	2.27415	1.93704	1.11376	6.19262
IRF7	0.292947	0.362006	0.292947	0.674468	0.292947	0.260243
IRF8	3.14845	0.324913	3.3525	0.979238	0	4.06516
IRF9	0.219258	0.170875	0.219258	0.219258	0.219258	0.0445493
IRX4	0.750288	1.30613	0.883648	0.414632	0	0.933557
IRX5	1.03074	1.2462	2.7141	1.47876	0.360732	3.30699
ISL1	2.30919	0.988799	0.829654	0.383698	0	1.64369
JARID2	1.28926	1.3124	1.28926	1.34988	0.910172	2.7958
JUN	3.03278	3.94372	3.30504	2.06684	1.83812	9.45559
JUNB	1.06609	3.95485	3.07668	1.60078	1.06609	6.49505
JUND	0.626837	0.218525	0.626837	0.268297	0	0.202494
KANK1	3.24484	1.00437	1.82528	1.49401	1.12313	4.77562
KANK2	2.25933	0.703141	2.75594	1.51582	0.63105	4.11281
KAT2B	1.23783	0.960846	2.3584	1.13299	0	2.45897
KAT5	0.182213	0.182213	0.182213	0.152431	0	0.0106477
KDM4A	0.129485	0.566348	0.353866	0.566348	0.498484	0.333676
KDM5A	0.0782495	0.0782495	0.0782495	0.0782495	0.0782495	0.0010235
KDM5B	1.96301	0.221013	0.112355	0.112355	0.105671	0.502793
KEAP1	0.430019	0.978337	0.813713	1.08782	0	0.908458
KHDRBS1	0.00484869	0.00484869	0.00484869	0.00484869	0.00484869	1.87269e-09
KIDINS220	1.00958	1.14435	1.1563	0.702591	0	1.3243
KLF1	1.8421	0.746668	0.94864	0.673928	0.457862	1.74836
KLF10	0.630954	0.791568	0.630855	0.85788	0.85788	1.17511
KLF11	0.699289	2.81655	0.915224	1.04852	0	2.30817
KLF12	1.34972	0.383761	1.31072	0.345813	0.554535	1.28202
KLF13	2.50731	1.24566	2.92385	2.02835	0.9635	5.57715
KLF15	0.0990042	0.0990042	0.0990042	0.0990042	0.0990042	0.00273916
KLF2	2.09185	1.74594	2.40007	2.96153	0.502803	5.60494
KLF3	0.656045	0.656045	1.56838	1.00597	0.394201	1.49369
KLF4	2.98536	2.42115	1.66984	4.09094	0.496056	7.26037
KLF5	5.58823	8.24596	5.93069	6.81551	3.20664	23.7966
KLF6	0.930707	0.452975	1.08355	2.19297	0.389875	2.00707
KLF7	2.25173	1.98649	1.92915	2.37041	0.27575	4.87464
KLF9	2.43992	1.57388	2.68671	2.14454	3.72092	8.03848
LASS2	0.244842	0	0	0.244842	0	0.00262018
LASS4	2.16838	0.307782	1.43493	0.813368	0.7005	2.26937
LASS6	0.682985	0.144929	0.144929	0.0292892	0	0.0384031
LBA1	0.00294265	0.00294265	0.00294265	0.00294265	0	5.17447e-11
LBH	1.41085	0.665626	0.882846	0.942378	0.421753	1.52125
LBX1	0.0260412	0.0260412	0.0260412	0.0260412	0	2.3536e-06
LDB1	0.164449	1.04999	0.264767	0.305402	0	0.216444
LDB2	3.52286	2.89161	4.16928	2.5093	2.16835	10.4076
LEF1	6.90386	1.75869	3.54652	1.17698	0.334294	9.04555
LHX1	0.794881	0.441408	0.242833	0.134202	0	0.164717
LHX2	0.690998	0.247209	0.625583	0.521897	0	0.322567
LHX3	0.691571	0.0511488	0	0	0	0.0133475
LHX5	0.941972	0.2037	0.941972	0.941972	0	0.756473
LHX6	1.03084	0.846018	0.520715	0.935558	1.56247	1.90115
LITAF	2.73596	1.10773	2.75276	1.49954	1.01775	5.11974
LMCD1	3.29126	1.03579	4.35734	2.99814	0.617459	7.80828
LMO1	1.41317	0.036992	1.4042	0.598298	0	0.989153
LMO3	0.897703	0.855808	1.8839	1.81781	1.11994	3.11302
LMO4	0.217374	0.199215	1.07228	0.155138	0.217374	0.241734
LMX1B	0.0725893	0.100574	0.0725893	0.0663924	0.411845	0.0121401
LOC161527 /// PML	5.89417	0.22744	1.86868	1.73758	0	5.62626
LOC441454 /// PTMA /// PTMAP7	1.17314	0.325255	0.445346	0.574239	1.03819	1.04894
LOC652346 /// PML	0.942834	0.21054	0.934679	0.503048	0	0.538198
LOC653390 /// LOC730092 /// RRN3	0	0	0	0.00595245	0	1.73058e-12
LOC729991-MEF2B /// MEF2B	0.695577	0.576556	1.69078	0.652837	0.473306	1.37196
LRCH4	0.266242	0.115171	0.266242	0.266242	1.25945	0.356809
LRRFIP1	0.0108262	0.0108262	0.0108262	0.0108262	0.0108262	9.8144e-08
LSR	2.98371	1.47672	2.39113	2.88121	2.57543	7.81536
LYL1	2.69778	1.14061	2.90606	3.4036	0.959223	6.78569
LZTR1	0.0721509	0.126409	0.0721509	0.0721509	0.0721509	0.00131508
LZTS1	1.84677	1.37291	4.7628	2.32002	0.379368	6.42522
MAF	2.37262	1.43893	3.88477	1.588	0	5.25976
MAFB	2.78701	4.40601	1.77451	5.68394	0.861325	10.6314
MAFF	0.965664	1.06337	1.06337	1.45742	0.525709	2.02466
MAFG	0.0262109	0.558462	0.0262109	0.0262109	0.0262109	0.00872565
MAFK	0.133236	0.10245	0.343352	0.133236	0.133236	0.0213567
MAGED1	0.757838	2.24102	1.09309	1.1128	0.261775	2.29888
MAML1	0.0692123	0.231716	0.125119	0.125119	0.231716	0.0161927
MAML3	0.0920146	0.0920146	0.0795825	0.0795825	0.0920146	0.00160648
MAX	0	0	0	0	0	0
MAZ	1.05079	0.678221	1.21351	1.21351	0.53271	1.76143
MBD1	0.277238	0.431114	0.291701	0.291701	0.272604	0.151169
MBD2	0.397079	0.9015	0.397079	0.617832	0.392029	0.592631
MBTPS1	0.123868	0.0824664	0.151104	0.500465	0.500465	0.100531
MBTPS2	0	0	0	0	0	0
MDM2	0.521502	1.86156	1.05388	1.03662	0.387739	1.87781
MECOM	1.07714	1.88565	1.13289	2.24948	0.582487	3.3813
MECP2	0.0514867	0.0514867	0.0514867	0.0514867	0.596478	0.0177073
MED1	0.0126265	0.0126265	0.0126265	0.0126265	0.0126265	2.08178e-07
MED12	0	0	0	0	0	0
MED13	0.00341578	0.00341578	0.00341578	0.00341578	0.00341578	3.29423e-10
MED14	0.0271319	0.0271319	0.0271319	0.0271319	0.0271319	8.30446e-06
MED15	0.112355	0.112355	0.112355	0.112355	0	0.00183751
MED16	0	0	0	0	0	0
MED17	0	0	0	0	0	0
MED20	1.13696	0.195654	0.195654	0.195654	0.195654	0.26173
MED21	0.0596733	0.23281	0	0.564219	0	0.0223758
MED23	0.00347491	0.00347491	0.00347491	0.00347491	0.000793062	1.55938e-10
MED24	0.465095	0.0685793	0.0685793	0.171123	0	0.0154872
MED27	0.0515671	0.0515671	0.0515671	0.0515671	0.0515671	0.000163374
MED4	0	0	0	0	0	0
MED6	0	0.261655	0	0.279887	0	0.00394194
MED7	0.204859	0.204859	0.204859	0.224164	0.224164	0.0466805
MEF2A	0.1802	0.374167	0.243049	0.163311	1.01907	0.283157
MEF2C	2.96527	0.870159	3.11032	0.91391	1.43031	5.2644
MEF2D	0.204695	0.126201	0.152941	1.33139	1.22577	0.762466
MEIS1	1.00285	1.00285	1.00285	1.00285	0.14209	1.4126
MEIS2	0.721378	2.11183	0.769109	0.665632	0	1.48554
MEN1	0	0	0	0	0	0
MEOX1	1.17739	1.1609	0.992949	0.911554	1.55125	2.53418
MEOX2	0.933128	1.39479	0.933128	1.78725	1.78725	3.31082
MGA	0.112819	0.112819	0.112819	0.112819	0.112819	0.00463987
MITF	3.43298	2.23843	2.88075	2.03575	0.879622	7.0928
MKL1	0.591912	0.249341	1.12266	0.255354	0.255354	0.48478
MKL2	0.0431893	0	0.0431893	0.0431893	0	6.67713e-06
MLL	0	0	0	0	0	0
MLL2	0.259358	0	2.28517	0	0	0.516592
MLL4	0.0655707	0.0655707	0.0655707	0.0655707	0.617597	0.0245816
MLLT1	0.0263223	0.0263223	0.0263223	0.0263223	0.0263223	7.19254e-06
MLLT10	0.013804	0.013804	0.105049	0.013804	0.295339	0.00171087
MLX	0	0.114433	0	0.00792748	0	5.08475e-06
MLXIPL	0.0186484	0.049128	0.049128	0.0392879	0	1.61583e-05
MMS19	0.00325263	0.00325263	0.00325263	0.00325263	0.00325263	2.58321e-10
MNT	0.214406	0.21616	0.21616	0.0615892	0.0615892	0.0152345
MNX1	0.496019	0.613098	0.280766	0.592152	0	0.283966
MORF4 /// MORF4L1	0.00762301	0.00762301	0.00762301	0.00762301	0.00762301	1.7516e-08
MORF4L2	0.220414	0.220414	0.220414	0.220414	0	0.0247559
MPHOSPH8	0.0599003	0.0599003	0.0206514	0.0206514	0.162348	0.00044864
MSC	4.94348	4.13831	2.1661	1.80115	0.480769	8.87849
MSL3	1.2009	0.144433	0.503463	0.503463	0.313015	0.573268
MSRB2	0.0102604	0.0102604	0.0102604	0.0102604	0.0102604	7.545e-08
MSX1	1.34823	1.21893	1.34823	1.25307	0.50562	2.44744
MSX2	1.92472	0.841079	1.09103	1.30051	0.812608	2.66248
MTA1	0.132209	0.132209	0.132209	0.132209	0.273151	0.0176725
MTA2	0.0794623	0.0794623	0.0794623	0.0794623	0.0794623	0.00109291
MTERF	0	0	0	0	0	0
MTF1	0.0432339	0.0432339	0.186992	0.284326	0.284326	0.021053
MTF2	0.34216	0.244918	0.143843	0.168537	0.525887	0.115846
MXD1	0.141561	0.192769	0.133812	0.133812	0.141561	0.0134004
MXD3	0.0147187	0.0147187	0.0147187	0.0147187	0.26453	0.000448356
MXD4	0.331493	0.331493	0.411778	0.411778	0.331493	0.227301
MXI1	0.65356	1.30234	1.16263	0.632435	0.592987	1.53449
MYB	4.09828	1.49438	2.62419	2.97767	1.05603	7.76557
MYBBP1A	0	0	0	0	0	0
MYBL1	1.83001	2.91422	1.77582	0.687539	0.482552	3.97438
MYBL2	0.00319679	0.409714	0.00319679	0.0545351	0.0545351	0.00348374
MYC	0	0.348434	0	0.144043	0	0.00268198
MYCBP	0.00297831	0.00297831	0.00297831	0.00297831	0.00297831	1.66717e-10
MYCL1	0.49306	0.517575	0.85752	0.85819	0.85462	1.06341
MYCN	0.136349	1.6841	0.36373	0.797003	0.797003	1.18056
MYEF2	0.304221	0.793571	2.29149	0.294199	0.863897	1.66745
MYF5	0.297493	0.745563	0.0960033	0.297493	0.820306	0.390728
MYF6	0.525459	1.0309	0.312992	0.380895	0.380895	0.557033
MYNN	0.786019	0.571803	0.459931	0.716132	0.726344	0.88089
MYOD1	0.124289	0.134779	0.124289	0.124289	1.22645	0.200506
MYOG	0.113743	3.00224	0.354983	1.51222	0.218777	2.11248
MYST3	0.010575	0.010575	0.010575	0.010575	0	2.92531e-08
MYST4	1.29548	0.441418	0.441418	0.441418	0.441418	0.773122
MYT1	0	0	0.330088	0	0	0.000490457
MYT1L	1.2533	0.419329	0.250963	0.0831458	0.540348	0.51777
MZF1	0	0	0	0	0	0
NAB1	0.796774	0.496525	0.796774	0.796774	0.332586	0.858444
NAB2	0.627257	0.991744	1.35406	1.01769	0.455123	1.60076
NACA /// NACAP1	0.32447	1.00813	0.146232	0.466127	0	0.27067
NANOG	0.781605	0.781605	0.781605	0.800612	0.504098	1.10374
NARG1	0.00122885	0.00122885	0.00122885	0.00122885	0.00122885	2.02721e-12
NAT8 /// NAT8B	0.70359	0.0888532	0.683165	0.695931	0.759582	0.70525
NAT8	1.91433	1.11549	3.31833	3.07835	1.22755	6.40174
NCOA1	0.0779904	0.147405	0.0786403	0.0786403	0	0.000930935
NCOA2	0.0276804	0.0291848	0.0291848	0.0291848	0	3.81841e-06
NCOA3	0.481468	0.231399	1.71225	2.06915	1.12325	2.40676
NCOA4	0	0	0	0	0	0
NCOA6	0.151689	0.0403808	0.0403808	0.151689	0	0.000946297
NCOR1	0.0709034	0.0709034	0.164191	0.164191	0	0.00221662
NCOR2	0.967276	0.627866	1.40569	2.45678	0.536271	2.68002
NEO1	0.963909	1.51219	0.516047	0.231804	0.638438	1.23162
NEUROD1	0.407039	0.407039	0.407039	0.401832	0.710745	0.423013
NEUROD2	0.124327	0.0417195	0.0417195	0.0417195	0.153555	0.00116158
NEUROG1	0.095128	0.095128	0.095128	0.095128	0.095128	0.00232468
NEUROG3	0.17018	0.0657559	0.17018	0.0657559	0.17018	0.00770133
NFAT5	0.197026	1.1824	0.441187	0.731956	0.567312	0.804443
NFATC1	0.666246	0.322074	0.531846	0.322074	0.322074	0.353214
NFATC3	0.45241	0.585581	1.28056	1.16767	0.45241	1.27836
NFATC4	1.59701	1.26134	1.25175	1.41946	2.83542	4.5118
NFE2	2.20649	0.921308	3.71306	0.812646	0.777836	4.56522
NFE2L1	0.188775	0.290488	0.150786	0.188775	0.188775	0.0391088
NFE2L2	0.920646	0.920646	0.552309	0.615017	1.37627	1.56102
NFE2L3	9.32744	2.9981	9.31583	3.87599	0.29074	20.0627
NFIB	1.30801	0.441349	0.563422	0.049663	0.192284	0.521295
NFIC	1.74693	2.04603	1.94271	1.37158	0.327537	3.77396
NFIL3	1.06193	0.84639	1.37612	1.26166	0.782088	2.20098
NFIX	1.12672	1.74994	1.9407	2.42791	0.322623	3.87822
NFKB1	0.890532	0.98271	0.615677	1.32684	0	1.20327
NFKB2	3.03988	2.22584	2.70675	1.03315	0.45241	5.40288
NFKBIA	2.72569	2.38605	3.98358	2.68534	0.373265	7.68218
NFKBIB	0.282241	0.283713	0.282241	1.20834	1.75626	1.20147
NFKBIE	2.35202	1.15336	4.62768	0.87637	0.708675	5.61814
NFKBIL1	0	0	0	0	0	0
NFKBIL2	0	0	0	0	0	0
NFRKB	1.02311	1.42526	1.42526	1.42526	0.554713	2.57747
NFX1	0	0	0	0	0	0
NFYA	0	0	0	0	0	0
NFYB	0.619878	0.596315	0.501319	0.804185	0.804185	0.917393
NFYC	0.242342	0.242342	0.0987438	0.0987438	0	0.00970791
NHLH1	0	0	0	0	0	0
NHLH2	0.51586	0.383859	0.383859	0.0860434	0.51586	0.249929
NKRF	0.0337065	0.114034	0.0337065	0.349062	0.349062	0.0245514
NKX2-1	0.438734	1.16656	0.765793	0.805125	0.269278	0.985051
NKX2-2	0.660299	1.48694	1.08618	0.635816	0.741651	1.70951
NKX2-5	0.0706442	0.065902	0.0706442	0.0706442	0.065902	0.000585433
NKX2-8	0	0	0	0	0	0
NKX3-1	4.97627	1.72467	2.94965	2.57993	1.88262	9.39093
NKX3-2	0.214582	0.403701	0.214582	0.403701	0.186326	0.115265
NKX6-1	0.207579	0.306129	0.306129	0.207579	0.207579	0.0753021
NME1 /// NME1-NME2 /// NME2	0	0	0	0	0	0
NMI	2.41828	4.04503	2.18116	1.92854	0.695138	6.92264
NOC2L	0.0167465	0.0167465	0.0167465	0.0167465	0.195725	0.000177774
NOTCH1	3.38354	1.14606	0.340655	0.300857	0.300857	2.30276
NOTCH2	1.59063	2.18424	2.4437	2.02297	0.943227	5.17798
NOTCH3	1.80262	3.04949	2.25967	1.88217	0.889628	5.75571
NOTCH4	3.44613	2.22679	4.39357	0.409256	0	6.25145
NPAS1	0.0175758	0.0136772	0.0175758	0.0175758	0.0175758	8.33203e-07
NPAS2	4.69211	3.67437	5.77099	5.40321	1.20731	15.3743
NPM1	0	0	0	0	0	0
NR0B1	3.6703	1.16223	1.33309	0.762583	0.582892	3.83368
NR0B2	0.577878	0.246316	0.577878	0.577878	0.336218	0.41556
NR1D1 /// THRA	0.122943	0.122943	0.0441227	0.0441227	0.786526	0.0554289
NR1D2	0	0	0	0.134343	0	7.9292e-06
NR1H2	0	0	0	0	0	0
NR1H4	0.727514	0.401589	0.626	0.824345	0	0.532762
NR1I2	0.705135	0.25534	0.331643	0.465021	0.610375	0.43754
NR1I3	0.434066	0.503291	0.503291	0.101207	0.503291	0.307221
NR2C1	0.0142134	0.0125429	0.0125429	0.0125429	0.24335	0.000299522
NR2C2	0	0.0527755	0	0	0	8.66819e-08
NR2E1	4.22812	1.05584	3.35602	1.17779	1.23348	6.7381
NR2E3	0	0	0	0	0	0
NR2F1	1.05673	2.25452	3.81665	1.24458	0.525709	4.94358
NR2F2	3.34878	1.71822	1.63085	1.18346	1.10442	5.01502
NR2F6	0.527902	1.15033	0.314435	1.51364	0.314356	1.20624
NR3C1	1.9426	1.89439	1.89003	2.00413	1.67355	5.35889
NR3C2	4.22216	1.47493	3.30572	2.97508	0	7.53051
NR4A1	2.82249	0.680314	1.62429	2.12699	1.12313	4.52165
NR4A2	0.925859	1.27064	3.60934	2.2312	0.871157	4.95174
NR4A3	0.814831	0.815035	2.77544	1.44942	0.352078	2.83717
NR5A1	0	0	0.25726	0.300656	0	0.00444072
NR5A2	2.20815	0.56512	0.795574	0.554752	0	1.39371
NR6A1	0.0631655	0.0631655	0.2992	0.2992	0	0.0121864
NRBF2	0.0737781	0.0772491	0.0243217	0.0772491	0	0.000148906
NRF1	0.216168	0.00722123	0.0999962	0.216168	0	0.00388415
NRIP1	1.09003	1.39944	2.62942	0.993193	0.460628	3.11117
NRIP2	0.628907	0.155481	0.181415	0.184859	0.753514	0.256371
NRL	0.82525	0.622531	0	0	0	0.121227
NSBP1	0.246996	0.246996	0.246996	0.246996	0.246996	0.0752993
NSD1	0.00752986	0.00752986	0.00752986	0.00752986	0.25179	0.000243955
NUPR1	1.63752	1.49209	1.75995	2.33614	0	3.61118
OLIG2	0.911534	0.823657	1.23895	2.12686	0.496056	2.39209
ONECUT1	0.0550023	0.0341399	0.944269	0.0550023	0	0.0504378
ONECUT2	0.976048	0.308449	1.48614	0.308449	0.308449	0.952084
OSTF1	0.85125	0.395214	1.80282	2.47668	0.650384	2.81459
OVOL1	0.0568892	0	0.0568892	0	0	3.59308e-06
OVOL2	1.52004	2.55286	1.11582	2.28113	2.8582	6.12732
PA2G4 /// PA2G4P4	0.545004	0	0.544508	0.0222622	0	0.0540269
PA2G4	0.000625964	0.000625964	0.000625964	0.000625964	0.000625964	6.99137e-14
PATZ1	1.69648	0.969546	1.28023	4.76493	0.46624	5.17195
PAWR	3.9736	2.31638	3.03265	1.5034	1.31333	7.66962
PAX1	0.181193	0.12459	0.181193	0.181193	0.181193	0.021704
PAX2	0.358727	0.383286	0.358727	0.358727	0.358727	0.227353
PAX3	2.06706	0.992981	3.14083	2.04846	2.04846	6.10191
PAX4	0.00860667	0.00860667	0.00860667	0.00860667	0.00860667	3.18337e-08
PAX5	0.641329	0.277195	0.641329	0.41526	0.41526	0.447467
PAX6	0.320657	1.38168	0.320657	0.0541675	0.320657	0.450716
PAX7	0.591178	0.488936	0.303794	0.148646	0.488936	0.298413
PAX8	5.91788	3.88685	4.98675	5.0732	1.19419	15.6599
PAX9	1.5667	0.692816	2.73627	1.82591	1.50804	4.48348
PBX1	7.75817	2.98523	2.38705	3.46311	0.914107	12.422
PBX2	0.0636549	0.194166	0.0636549	0.0608573	0.0683004	0.00185829
PBX3	2.24499	0.726644	1.00987	0.962327	0.416959	2.22398
PBXIP1	0.0829777	0.0829777	0.0829777	0.381987	0.368779	0.0380913
PCBD1	0.386	1.41932	0.113868	0.113868	1.55612	1.06822
PCGF2	0.173261	0.882868	0.570363	0.570363	0.398304	0.540096
PDLIM1	4.27121	5.64259	3.62579	3.32931	0	11.8461
PDX1	0	0	0.53535	0	0	0.00376392
PEX14	0.0309835	0.126566	0.0309835	0.126566	0.126566	0.00170867
PFDN1	0.0234261	0.0234261	0.0234261	0.0234261	0.195287	0.000272517
PFDN5	0	0	0	0	0	0
PGR	0.608012	1.27728	1.01834	1.54122	0	1.60009
PGRMC2	0.236507	0.21901	0.116021	0.236507	0.236507	0.0440806
PHB	0.000409429	0.000409429	0.000409429	0.000409429	0.000409429	8.34143e-15
PHB2	0	0.223163	0.10042	0.223163	0	0.00409605
PHF1	0.00603847	0.00603847	0.00603847	0.00603847	0.00603847	5.54662e-09
PHOX2A	0.64948	1.28509	1.2596	0.422893	0.170756	1.18636
PHOX2B	0.314589	1.23213	0.761105	1.2217	0.314589	1.22048
PHTF1	0.0431835	0.0431835	0.0431835	0.0431835	0.0697358	0.000123697
PIAS1	0.0594806	0.0594806	0.0594806	0.0594806	0.0594806	0.000309618
PIAS2	1.4409	0.909963	0.810085	1.4409	0.334294	1.92882
PIAS3	0.443624	0.443624	0.443624	0.443624	0.443624	0.37484
PIAS4	0.0285851	0.0285851	0.0285851	0.0285851	0.0285851	1.06318e-05
PIR	0.859606	2.71197	1.48747	1.47757	0.766584	3.67138
PITX1	0.502128	2.08933	0.507677	0.891619	0	1.31059
PITX2	1.12609	0.531107	0.604044	0.972975	0.972975	1.4467
PITX3	0.118122	0.118122	0.118122	0.118122	0.243446	0.0116434
PKNOX1	0.151883	0.291571	0.264767	0.151883	0	0.0226916
PLAG1	0.752072	0.615017	0.290829	0.752072	2.44065	1.87056
PLAGL1	2.72142	3.38249	2.38125	2.72142	0.554713	7.34437
PLAGL2	0	0	0	0	0	0
PMF1	0	0	0	0	0	0
POLD3	0	0	0	0	0	0
POLR2I	0.297698	0.0648626	0.0648626	0.312345	0.513771	0.0788446
POLR2J /// POLR2J2 /// POLR2J3 /// POLR2J4	0	0	0	0	0	0
POLR3D	0.0122803	0.0122803	0.0122803	0.160495	0.0122803	6.35601e-05
POLR3E	0.285656	0.625182	0.625182	1.82918	1.17281	1.66127
POLR3K	0.774247	0.846085	0.489899	0.846085	0.774247	1.15195
POU1F1	0.122628	0.122628	0.857963	0.122628	0	0.0735873
POU2AF1	5.06113	1.71878	2.73372	2.08893	0.654701	7.77136
POU2F1	0.670981	0.360472	0.521897	0.667358	0.679511	0.689428
POU2F2	1.64678	0.563863	1.47696	0.684728	0.844242	2.12268
POU2F3	0.0145066	0.0145066	0.101801	0.0145066	0	1.15003e-05
POU3F1	1.03096	1.96204	1.12289	1.25963	0.901942	2.8897
POU3F2	0.705577	0.913163	0.488154	0.74958	0.671211	1.03238
POU3F3	0	0	0.0745572	0	0	4.67872e-07
POU3F4	0	0	0	0	0	0
POU4F1	0.308016	0.308016	0.308016	0.308016	0	0.0747506
POU4F2	0.117696	0.475409	0.160017	0.475409	0	0.074088
POU4F3	0.0244978	0.0244978	0.0244978	0.0244978	0.0244978	5.11022e-06
POU5F1 /// POU5F1B /// POU5F1P3 /// POU5F1P4	0.225212	0.116966	0.27811	0.0300413	0.704215	0.0996902
POU5F1B	0.869566	0.719485	0.461258	0.28795	0.414593	0.615691
POU6F1	0.0827706	0.0827706	0.0827706	0.0827706	0.0827706	0.0012996
POU6F2	0.421172	0.180368	0.421172	0.193829	0.193829	0.112324
PPARA	0.596854	0.850258	0.596854	0.850258	0	0.686373
PPARD	0.39716	0.887398	2.21119	0.794619	0.803099	2.03706
PPARG	1.9438	2.67902	2.63042	2.85337	0.764513	6.5853
PPARGC1A	0.0580145	0.0332428	0.0332428	0.0332428	1.16714	0.0932988
PPBPL2	0.0511061	0.0511061	0.203876	0.203876	0	0.00309244
PPP1R13L	1.08557	1.78649	2.12234	1.59826	0.46624	3.48221
PQBP1	0	0	0	0	0	0
PRDM1	2.23224	0.769737	3.6066	0.554192	0	3.56242
PRDM10	0.214406	0.243848	0.313925	0.243848	0.186051	0.0692331
PRDM16	0.0457982	0.0457982	0.0457982	0.0457982	0.0457982	9.53298e-05
PRDM2	0.148989	0.282928	0.282928	0.508168	1.24863	0.483444
PRDM4	0.0354993	0.0354993	0.0354993	0.0354993	0.0354993	2.94082e-05
PREB	0.00449601	0.00449601	0.00449601	0.00449601	0.00449601	1.28809e-09
PROP1	0.193934	0.0803999	0.0652855	0.193934	0	0.00371334
PROX1	0.822923	0.699341	0.822923	1.39951	0.732907	1.62153
PRPF6	0.128945	0.128945	0.128945	0.128945	0.128945	0.00782541
PRRX1	2.49529	3.19959	3.17179	2.2491	0.729232	7.41626
PRRX2	0.655221	0.794118	0.956675	0.45811	0.956675	1.20632
PSMC3	0.000496972	0.000496972	0.000496972	0.000496972	0.000496972	2.20831e-14
PSMC5	0.0616177	0.0616177	0.0616177	0.0616177	0.0616177	0.00036204
PSMD10	0	0	0	0	0	0
PSMD9	0.00463035	0.00463035	0.00463035	0.00463035	0.00463035	1.49046e-09
PTGES2	0.0109233	0.0109233	0.0109233	0.0109233	0.0109233	1.02529e-07
PTRF	7.4859	5.69202	7.61075	7.72503	1.12035	23.6524
PTTG1	0.00451946	1.216	0.00451946	0.00451946	0.00451946	0.0751292
PURA	0.122491	0.122491	0.0652712	0.122491	0.122491	0.00435629
PYCARD	3.72782	2.34988	3.7418	1.67216	0	7.11342
RAD54L2	0.0396035	0.0396035	0.0396035	0.0396035	0.419973	0.00512364
RAI14	2.91134	2.24341	5.58523	5.41571	0.344805	11.515
RARA	2.02329	0.290386	3.24581	2.42116	0.290386	4.43635
RARB	1.18591	3.82243	3.75254	2.20872	0	6.66877
RARG	1.20494	1.88137	1.6875	2.08685	1.20494	4.27206
RAX	0.308056	0.313768	0.121582	0.121582	0	0.0231496
RB1	0.0137313	0.0137313	0.0137313	0.0137313	0	1.054e-07
RBBP7	0.0544563	0.138324	0.138324	0.138324	0.138324	0.00622428
RBCK1	1.06936	2.10749	0.835737	0.66732	1.33943	2.69872
RBL1	1.32349	0.471768	0.000275064	0.00912369	0.121172	0.263921
RBL2	0.00311997	0.00311997	0.00311997	0.00311997	0.00311997	2.10033e-10
RBM14 /// RBM4	0.606988	0.606988	0.0934834	0.606988	0.320049	0.381524
RBM39	0.0526141	0.0526141	0.0526141	0.0526141	0.0526141	0.000178872
RBM9	4.77026	0.937161	2.90212	0.753666	0.322596	5.59136
RBPJ	0.37719	0.83968	0.224784	0.329494	2.58056	1.53951
RBPJL	0.123203	0.018724	0.0635372	0.018724	0.0599006	0.000252494
RCAN1	0.146901	1.23989	1.18833	1.09377	0.995254	1.74499
RCOR1	0.367337	1.69478	0.257148	0.367337	0.303916	0.735998
REL	0.67974	0.804878	0.558268	0.558268	0	0.542905
RELA	0.000364614	0.000364614	0.000364614	0.000364614	0.000364614	4.7252e-15
RELB	2.22761	2.73838	1.70415	1.43179	0.46342	4.67336
RERE	0.297608	0.209191	0.0315159	0.0930235	0.273176	0.0270684
REST	0.160015	0.306028	0.0746849	0.160015	0.160015	0.0227524
REXO4	0.00404962	0.00404962	0.00404962	0.00404962	0.00404962	7.66899e-10
RFC1	0.0906097	0.368223	0.0488722	0.0906097	0.368223	0.033993
RFX1	0.722732	0.04138	1.02454	0.172269	0.953187	0.696522
RFX2	0.317852	0.275963	0.0556477	0.317852	0.317852	0.0850911
RFX3	0.106757	0.0548513	0	0.106757	0	0.000195649
RFX5	0.331386	0.248056	1.12289	0.248056	0.195111	0.345777
RFXANK	0	0	0	0	0	0
RFXAP	0.743074	0.503817	0.503817	0.507379	0.49921	0.617873
RING1	0.00557367	0.00557367	0.00557367	0.00557367	0.00557367	3.73278e-09
RLF	0	0	0	0	0	0
RNF14	0	0	0	0	0	0
RNF19A	1.58046	0.32941	0.964759	0.493902	0.493902	1.23164
RNF2	0.00114541	0.00114541	0.00114541	0.00114541	0.00114541	1.42745e-12
RNF25	0.0154721	0.0154721	0.0154721	0.0218565	0.0218565	1.17244e-06
RNF4	0	0	0	0	0	0
RNF6	0	0	0	0	0	0
RNPEP /// TMEM189 /// TMEM189-UBE2V1 /// UBE2V1	0.195111	0.106506	0.106506	0.195111	0.195111	0.017384
RORA	0.744223	0.793002	0.443642	0.744223	0.311464	0.760126
RORB	2.81182	0.394023	1.02983	0.797763	0	1.9956
RORC	1.41826	0.380002	0.950583	0.627837	0.646489	1.33075
RPL7	0.0940434	0.0940434	0.0940434	0.0940434	0.187556	0.00462784
RREB1	1.44247	0.816515	0.560395	0.817991	0.823915	1.61084
RSF1	0.380999	0.95495	0.380999	0.400056	0.508324	0.554282
RUNX1 /// SH3D19	0.895072	1.41789	1.15153	1.44633	2.02978	3.39125
RUNX1	6.26637	1.58114	2.45553	2.18697	0.447343	8.3611
RUNX1T1	0.847415	1.45415	0.640945	1.11884	0.525709	1.6937
RUNX2	0	0	0	0	0	0
RUNX3	2.5256	3.36484	2.62573	3.56002	0.586659	8.1225
RUVBL1	0.000114588	0.000114588	0.000114588	0.000114588	0.000114588	4.82164e-17
RUVBL2	0.00585171	0.00585171	0.00585171	0.00585171	0.0547505	5.8822e-07
RXRA	1.63889	1.56281	2.0758	1.83898	1.3754	4.61403
RXRB	0.154149	0.154149	0.154149	0.154149	0.154149	0.0152956
RXRG	0.843222	0.919042	1.43777	0.954783	0	1.41344
RYBP	0.484525	0.484525	0.261268	0.484525	0.315425	0.301669
SALL1	2.94892	2.9112	3.1635	3.57717	1.51221	9.39081
SALL2	2.09607	1.68509	0.555267	1.68997	0	2.70392
SAP18	0.00345005	0.00345005	0.00345005	0.00345005	0.00345005	3.4617e-10
SAP30	0.654077	0.654077	0.361406	1.12201	0	0.634782
SAP30BP	0.00568886	0.00568886	0.00568886	0.0768233	0.00568886	1.89567e-06
SATB1	0.444423	0.877487	0.479384	0.479384	0.444423	0.602134
SATB2	1.78451	1.51153	1.61867	0.948421	2.83609	4.78177
SCAND1	0	0	0	0	0	0
SCAND2	0.025358	0.025358	0.581521	0.025358	0.025358	0.00975012
SCMH1	0.351383	0.351383	0.351383	0.351383	0.514679	0.261953
SCML1	1.79353	1.04738	1.31443	1.66714	0.648584	3.03457
SCML2	0.00707114	0.644106	0.117474	0.117474	0	0.0251981
SCRT1	0.0324956	0.0324956	0.0324956	0.0324956	0.0324956	1.94484e-05
SEPT10	2.60306	1.64298	2.51712	2.60507	0.64136	5.86075
SERTAD2	0.549726	0.301618	0.409101	0.352099	0	0.164497
SERTAD3	0.206614	0.134674	0.206614	0.230813	0.457901	0.0756081
SF1	0.00281157	0.00281157	0.00281157	0.00281157	0.352088	0.000744678
SFRS2	0.000705515	0.000705515	0.000705515	0.000705515	0.000705515	1.2705e-13
SHOX	0.932124	2.33373	1.10232	0.334499	0	1.77075
SHOX2	0.567713	2.58367	0.50865	0.49756	0.778577	1.92883
SIAH2	0	0	0.0123051	0.0123051	0	2.01726e-09
SIM1	4.65045	2.04834	3.4711	1.37229	0	7.15663
SIM2	2.54605	0.866427	2.45557	0.982287	0.46342	3.67958
SIN3B	0.10768	0.00507695	0.00507695	0.00507695	0.10768	9.84087e-05
SIRT1	3.34645	1.29403	0.234614	0.735303	0.220653	2.56106
SIRT2	0.680388	0.22471	0.753924	0.680388	1.8394	1.42865
SIX1	0.369627	2.38466	0.0737008	0.189886	0.189886	0.852055
SIX2	2.98267	0.185636	0.185636	0.185636	0.185636	1.14875
SIX3	0.213207	0.0626108	0.213207	0.213207	0.213207	0.0282189
SIX5	0.0771498	0.206902	0.702578	0.192432	0.192432	0.103443
SIX6	0.00317605	0.00317605	0.00317605	0.00317605	0.00317605	2.29479e-10
SKIL	0.392248	0.819923	1.15711	1.63705	0.352078	1.54384
SKP1	0	0	0	0	0	0
SLC2A4RG	0.34631	0.34631	0.34631	0.190715	0.46313	0.187888
SMAD1	2.77078	0.46421	1.21913	1.04718	0.319359	2.55351
SMAD2	0.469262	0.346375	0.346375	0.346375	0.469262	0.282378
SMAD3	4.5666	3.12233	5.24405	2.87382	2.47435	13.1223
SMAD4	0.22945	0.296664	0.367376	1.00855	0.296664	0.366976
SMAD5	0.101228	0.101228	0.101228	0.120345	0.547281	0.0345657
SMAD6	2.03448	1.96755	1.45394	1.97066	1.44904	4.92522
SMAD7	2.5615	3.65022	3.69885	2.51558	0.410796	8.27374
SMAD9	0.245622	0.245622	0.0796788	0.245622	0.245622	0.0465739
SMARCA1	2.09097	2.66872	1.13373	2.78485	1.60874	6.09287
SMARCA2	0.370076	2.11381	0.630726	0.630726	0	1.1608
SMARCA4	0.45624	0	0.464765	0.464765	0	0.10666
SMARCA5	0.894949	0.511492	0.665214	0.665214	0	0.60787
SMARCC1	0	0	0	0	0	0
SMARCC2	0.0632467	0.290119	0.0224218	0.18865	0	0.004651
SMARCD1	0.826293	0.443476	0.757652	0.443476	0.464517	0.707458
SMARCD2	1.02257	2.46627	2.24602	2.23211	0	4.19353
SMARCD3	0.114519	0.509125	1.28855	1.02571	0	0.708737
SMARCE1	0.0351079	0.0351079	0.0351079	0.0351079	0.0351079	2.7926e-05
SNAI1	2.58091	2.17876	1.61389	2.34223	0	4.79523
SNAI2	7.81388	6.19577	3.44756	2.53771	1.07034	15.6658
SNAPC2	0.189763	0.0233309	0.153963	0.475096	0.153963	0.0376348
SNAPC4	0.0380545	0.0380545	0.0380545	0.0380545	0.0380545	4.06323e-05
SNAPC5	0.329322	0	0	0	0	0.000485488
SNCAIP	0.372031	0.653072	2.87322	0.671073	0.404967	1.95498
SNW1	0	0	0	0	0	0
SOX1	0.243018	0.243018	0.311877	0.243018	0.243018	0.0848451
SOX10	3.05236	3.81788	6.17234	7.64309	2.1602	17.3083
SOX11	0.166327	0.247297	0.247297	0.97099	0	0.170007
SOX12	1.02343	0.391039	0.244106	0.391039	0.24781	0.407646
SOX13	2.19684	1.47698	3.68868	6.12978	0	8.84562
SOX14	0.566392	0	1.17195	0.206975	0	0.270798
SOX15	3.45249	1.92396	3.54849	2.13287	0.647481	7.29635
SOX17	2.9023	3.81677	1.1846	2.08765	2.27705	7.78097
SOX18	0.0640593	0.392719	0.392719	0.392719	0.335088	0.154696
SOX2	2.59507	1.23567	4.34117	2.1182	0.336014	6.37817
SOX21	0	0	0	0	0	0
SOX3	2.36406	1.33453	4.63138	1.32172	0.907092	6.32138
SOX30	0.796309	0.294565	0.796309	0.200626	0.632319	0.599715
SOX4	1.79545	0.743535	2.00829	2.11397	0	3.17817
SOX5	2.85786	0.746504	1.65677	0.848034	1.77116	4.12474
SOX9	6.79545	2.34596	5.46483	1.69798	0.722914	11.9885
SP1	0	0	0	0	0	0
SP100	0.968788	2.25718	1.04969	0.679711	0.416959	2.23212
SP140	3.50023	2.53446	5.39281	0.766352	0	7.71662
SP2	0	0	0	0	0	0
SP3	0	0	0	0	0	0
SP4	0.0026761	1.2772	0.0026761	0.233208	0	0.138287
SPDEF	0.935997	0.680266	0.208326	0.799923	0.832128	0.991435
SPEN	0.178955	0.0596259	0.0596259	1.01491	0.0596259	0.103723
SPI1	3.40729	0.506704	4.53915	0.506704	0.225024	5.17807
SPIB	4.32163	1.56493	4.87457	0.954065	0.295018	7.55833
SQSTM1	1.73926	2.26651	0.68884	3.39974	0.237779	4.4854
SRCAP	1.38784	1.56819	1.38784	0.802757	0.231189	2.23599
SREBF1	0.1992	0.1992	0.1992	0.209489	0	0.0180815
SREBF2	0.154124	0.154124	0.154124	0.154124	0	0.00658064
SRF	0.283764	0.279395	0.344276	0.344276	0	0.0784913
SRY	0.835347	0.0518117	1.48798	0.628246	0	0.742716
SS18L1	0.0453882	0.0453882	0.0453882	0.0453882	0.0453882	9.14928e-05
SSBP2	1.91279	2.23416	2.44804	3.46995	1.19076	6.91203
SSBP3	1.49259	1.49259	1.6793	2.66679	0.425193	4.02671
SSRP1	0.00580703	0.00580703	0.00580703	0.00580703	0.00580703	4.57222e-09
SSX1	1.28756	0.563641	0.781201	0.563641	0.506993	1.13551
SSX2 /// SSX3 /// SSX5 /// SSX7 /// SSX9	0.428279	0.146362	0.146362	0.146362	1.30433	0.35615
SSX2	0.152349	0.314422	0.314422	0.114486	0.314422	0.0706863
ST18	1.42025	1.14	0.649387	0.941812	0.303836	1.60692
STAT1	0.519012	0.519012	0.519012	0.519012	0	0.318891
STAT2	0.217737	0.507288	0.217737	0.75904	0.507288	0.371173
STAT3	1.72815	0.346566	1.32557	1.54138	0.334294	2.16427
STAT4	4.8991	0.491217	2.41915	0.885609	0	4.77842
STAT5A	1.89494	1.39007	3.35634	1.30944	0.546832	4.61866
STAT5B	1.04248	1.67593	1.22514	0.293582	0.293582	1.65645
STAT6	0.389547	0.696137	0.175108	0.838578	0.696137	0.636737
SUB1	0.0160895	0.0160895	0.0160895	0.0160895	0.0160895	6.76627e-07
SUPT16H	0.0212805	0.0212805	0.0212805	0.0212805	0.0212805	2.60639e-06
SUPT3H	0.0124427	0	0.129453	0.129453	0	0.000205607
SUPT4H1	0.00772011	0.00772011	0.00772011	0.00772011	0.597147	0.00707161
SUPT5H	0.45687	0.542524	0.451013	0.451579	0.485487	0.446202
SUPT6H	0.0318317	0.0318317	0.0318317	0.0318317	0.0318317	1.7652e-05
SUV39H2	0.00388156	0.00388156	0.00388156	0.00388156	0.00388156	6.21442e-10
T	0.647815	0.179541	0.592128	0.170684	0	0.158239
TADA2L	0.439231	0.2037	0.2037	0.0780971	0.2037	0.0566721
TADA3L	0.72311	0.802217	1.71919	0.72311	0.678228	1.73279
TAF1	0.183128	0.13009	0.183128	0.305076	0.822406	0.167697
TAF10	0	0	0	0	0	0
TAF11	0.923157	0.923157	1.11583	1.45549	0.841378	2.15238
TAF12	0.0949585	0.75796	0.0949585	0.201398	0	0.0600844
TAF13	0.043496	0.043496	0.043496	0.043496	0.043496	7.52821e-05
TAF15	0	0	0.104058	0.104058	0	6.14933e-05
TAF1A	0.53047	0.0525174	0.272547	0.214059	0.53047	0.160993
TAF1B	0.162508	0.162508	0.162508	0.162508	0.295349	0.0315232
TAF1C	0	0	0	0	0	0
TAF2	0.0527045	0.0527045	0.0527045	0.0527045	0	6.52551e-05
TAF4	0.11266	0.11266	0.11266	0.11266	0	0.00185839
TAF4B	0.823897	0.856687	1.63754	1.53037	0.886168	2.49117
TAF5	0.736494	1.14388	0.841681	0.960798	0	1.12349
TAF5L	0	0	0	0	0	0
TAF6	0	0.234772	0	0	0	0.000106813
TAF6L	0.14156	0.14156	0.14156	0.14156	0	0.00471024
TAF7	2.79547	0.339102	0.0703706	0.0703706	0.11423	0.953223
TAF7L	0.186921	0.232295	0	0.186921	0	0.00615986
TAF9	0	0	0	0	0	0
TAF9B	0.128989	0.0086284	0.128989	0.0086284	0.0086284	0.000251598
TAL1	2.44228	0.576748	1.90962	0.229859	0	2.0822
TANC2	1.78121	1.27307	2.53884	2.65151	1.36776	5.5305
TARBP1	0.237236	0.266174	0.266174	0.266174	0.149061	0.0661629
TARDBP	0	0	0	0	0	0
TAX1BP3	0.751642	0.41552	1.81887	1.40822	0.30061	1.76553
TBL1XR1	0.968134	0	0.906959	0.734104	0	0.546681
TBP	0.393113	0.393113	0.393113	1.27252	0.393113	0.661449
TBPL1	0.174988	0.184836	0.174988	0.476427	0.594186	0.162494
TBR1	0.147494	0.147494	0.147494	0.147494	0.147494	0.0130014
TBX1	0.394023	0.835142	0.394023	0.506739	0	0.339669
TBX10	0.541725	0.333591	1.03591	0.657046	0	0.527567
TBX19	1.57544	0.382135	0.776091	0.395803	0.302082	0.977093
TBX2	0.920317	4.49502	1.31907	1.56122	1.00571	5.27376
TBX21	6.33711	0.738737	8.68404	0.955187	0.574302	12.2249
TBX3	1.87991	3.48679	1.8942	2.08359	0.926073	6.07909
TBX4	0	0	0	0	0	0
TBX5	0.49337	0.127513	0.65826	0.127513	0.127513	0.143099
TBX6	0.302299	0.302299	0.302299	0.302299	0	0.0705217
TCEA1	0	0	0	0	0	0
TCEA2	0.0350332	0.0350332	0.0350332	0.0350332	0.0350332	2.76495e-05
TCEAL1	0.110937	0.340259	0.0820122	0.00820098	0.110937	0.00818678
TCEB1	0.0186692	0.0186692	0.0186692	0.0186692	0.0186692	1.3886e-06
TCEB2	0	0	0	0	0	0
TCEB3	0.0529349	0.0529349	0.0529349	0.0529349	0.0529349	0.000183834
TCEB3B	0.0582281	0.0582281	0.0582281	0.0582281	0	0.00010301
TCERG1	0.000755963	0.000755963	0.000755963	0.000755963	0.000755963	1.79365e-13
TCF12	0.46755	0.754538	0.277118	0.914651	1.34766	1.17052
TCF15	0.0468879	0.0468879	0.0468879	0.0468879	0.0468879	0.000106125
TCF20	1.20984	0.756188	0.328506	0.756188	0	0.767603
TCF21	2.1774	0.76239	4.02368	1.69711	0	4.75045
TCF25	0.0107712	0.0107712	0.0107712	0.0107712	0.0107712	9.573e-08
TCF3	0.0151619	0.0151619	0.0151619	0.0151619	0.0151619	5.07289e-07
TCF4	1.30641	2.31981	2.41058	3.44241	1.55226	6.72129
TCF7	4.4112	0.940074	4.70131	0.785217	1.10905	7.5038
TCF7L1	0.825658	1.82498	2.40518	2.06831	0.587916	3.99165
TCF7L2	3.88424	1.51798	4.52305	3.5376	1.56078	10.1962
TCFL5	0.00944383	0.00944383	0.00944383	0.00944383	0.00944383	5.02313e-08
TEAD1	2.56056	1.33331	4.11107	4.55268	1.10413	8.99414
TEAD3	0.40139	0.828608	3.32611	2.44918	0	3.44093
TEAD4	0.119639	0.119639	0.119639	0.119639	0.119639	0.00584986
TEF	0.508905	0.0048181	1.10703	0.0048181	0.151035	0.213883
TFAM	0.00821434	0.139936	0.139936	0.139936	0	0.00149794
TFAP2A	0.994129	0.929344	1.98932	1.04118	1.00036	2.65104
TFAP2B	0.398107	0.480253	0.398107	0.388655	0.493576	0.350987
TFAP2C	3.71752	1.97412	4.0987	3.66309	0	8.8116
TFAP4	0	0	0	0	0	0
TFB1M	0.405337	0.456655	0.456208	0.405337	0.405337	0.339258
TFCP2	0.113718	0.140985	0.113718	1.55878	0.356499	0.401889
TFCP2L1	0.0572679	0.103088	0.0804372	0.216158	0.0572679	0.00319859
TFDP1	0.056334	0.636609	0.056334	0.056334	0.00135798	0.0180719
TFDP2	0.312039	0.142098	0.312039	0.292707	0.312039	0.103315
TFDP3	0.0895677	0	0.121444	0	0	6.55311e-05
TFE3	1.01031	1.41048	1.53272	0.827309	1.39776	2.81625
TFEB	1.38583	0.756226	1.38583	0.434285	0	1.29289
TFEC	4.92316	0.0377787	7.29252	1.18085	0.712855	9.42091
TGFB1I1	5.11527	3.90306	3.56423	4.52926	1.60998	13.5225
TGIF1	1.62204	1.58783	3.01749	2.5492	0	4.84458
TGIF2	0.34299	0.341396	1.10073	1.67997	0.246465	1.14059
TGS1	0.644684	0.644684	0.638089	0.644684	0.358213	0.704856
THRAP3	0.0282544	0.0282544	0.0282544	0.0282544	0.0282544	1.00624e-05
THRB	0.0700681	0.0700681	0.0700681	0.0700681	0	0.000237685
TIAL1	0	0	0	0	0	0
TLE1	0.95023	0.648069	1.97523	0.968385	0.46342	1.97625
TLE2	5.30914	0.743462	1.66658	1.48317	0	5.19241
TLE4	2.86712	2.42421	6.02102	3.8193	0.875915	11.0732
TLX1	0	0	0	0	0	0
TLX2	0.919061	0.919061	0.484537	2.27973	1.03084	2.41805
TLX3	0	0	0	0	0	0
TMF1	1.02043	1.1662	0.880612	0.718922	0	1.18537
TNRC4	0.321257	0.837344	0.567553	1.09104	0	0.64753
TOB1	0.469101	1.24917	1.02093	1.24917	0.337746	1.52296
TP53	0.876035	0.876035	0.711334	0.411825	0	0.676723
TP53BP1	0.00885401	0.00885401	0.00885401	0.00885401	0.00885401	3.65919e-08
TP63	4.0684	2.87006	3.27905	3.06762	2.64988	11.0083
TP73	0.122326	0.142776	0.142776	0.142776	0.142776	0.0103277
TRIM16	1.48319	3.86262	1.74833	1.23115	0.449722	4.84332
TRIM22	6.40838	2.74589	3.96685	2.61653	0.236491	11.0433
TRIM24	0.00520911	1.65737	0.125023	0.176946	0.153027	0.334856
TRIM25	0.00535022	0.00535022	0.00535022	0.00535022	0.00535022	3.0487e-09
TRIM27	0.0242358	0.0242358	0.0242358	0.0242358	0.0242358	4.8549e-06
TRIM28	0	0	0	0	0	0
TRIM29	5.73908	1.68927	2.06751	5.17072	0.497666	10.3212
TRIM32	0.0960373	0.0904517	0.0960373	0.0960373	0.0960373	0.0023038
TRIM33	0.00944383	0.00944383	0.00944383	0.00944383	0.00944383	5.02313e-08
TRIM66	0	0	0	0	0	0
TRIP11	0.0269814	0.0269814	0.0269814	0.07223	0.0269814	3.15185e-05
TRIP13	0.00135021	1.46134	0.00135021	0.00135021	0.00135021	0.125871
TRIP4	0.0742758	0.0742758	0.0148004	0.0148004	0.0742758	0.000148454
TRPS1	0.655759	1.07842	1.07842	1.24815	0.366509	1.58859
TRRAP	0.0751551	0.0751551	0.0751551	0.0751551	0.0751551	0.000860983
TSC22D1	1.09228	1.29236	2.15917	1.37141	0.898655	3.29428
TSC22D3	1.19339	1.3392	1.2632	1.33668	0.785395	2.62436
TSC22D4	1.42243	0.378805	0.378805	1.28924	0	0.998684
TSG101	0	0	0	0	0	0
TTF1	0.0357806	0.176745	0.0357806	0.0357806	0.265443	0.00418014
TTF2	0.0374101	0.0374101	0.0374101	0.0374101	0.0374101	3.75353e-05
TTRAP	0.0838842	0.0742152	0.0838842	0.0838842	0.0838842	0.00124593
TUB	0.108881	0.0117423	0.204799	0.108881	0.108881	0.0039901
TULP1	0.514079	0.991369	0.0289505	0.378594	0	0.259433
TULP4	0.549906	0.549906	0.474424	0.254764	0.549906	0.442476
TWIST1	2.30978	3.77602	2.81355	3.17012	0.981881	8.4604
UBA52	0.000736771	0.000736771	0.000736771	0.000736771	0.000736771	1.57812e-13
UBE2K	1.33758	0.000238385	0.000238385	0.000238385	0.230809	0.152458
UBN1	0.041032	0.041032	0.041032	0.041032	0.041032	5.757e-05
UBP1	1.89527	0.134584	0.215607	0.551351	0.385294	0.838065
UBTF	0.282122	0.257089	0.622105	0.2665	0.2665	0.188351
USF2	0.687985	0.683024	0.940589	0.683235	0.940589	1.27639
UTF1	0.361647	0.356141	0.442427	0.382171	0	0.145274
VAV1	5.51392	3.41392	5.10054	2.66227	1.21229	12.7794
VAX2	0.444596	0.37318	0.129308	0.37318	0	0.0923231
VDR	2.6965	1.2442	4.86437	2.35816	0.403072	7.17726
VENTX	0.93937	0.175711	0.751125	0.348798	0	0.373573
VEZF1	0.000566197	0.000566197	0.000566197	0.000566197	0.000566197	4.2334e-14
VGLL1	2.79293	0.433782	1.7025	2.30005	0.792902	4.23745
VPS72	0.0149614	0.0149614	0.0149614	0.0149614	0.0149614	4.7553e-07
VSX1	0	0	0	0	0	0
WT1	0.820971	0.485904	0.503806	0.757972	0.540633	0.798764
WWTR1	3.60786	4.8218	5.07789	3.47705	1.6088	13.4058
XBP1	0.227387	0.40087	0.681405	2.20271	0.145536	1.10869
YAF2	0.359487	0.0294443	0.359487	0.359487	0.0294443	0.0581184
YAP1	6.38309	0.97075	3.30488	2.93106	0.872552	9.69902
YBX1 /// YBX1P2	0.0968108	0.405526	0.936039	0.306119	0.306119	0.309272
YBX1	0	0	0	0	0	0
YEATS4	0.22724	0.22724	0	0.22724	0	0.0096836
YWHAH	0.0120179	0.0268677	0.0120179	0.0268677	0.0268677	2.40547e-06
YY1	0.00675725	0.00675725	0.00675725	0.00675725	0.00675725	9.66614e-09
ZBTB16	1.12551	0.587315	1.75704	1.97424	0	2.28296
ZBTB17	0	0	0	0	0	0
ZBTB25	0.0783465	0.469565	0.17884	1.02574	0.236013	0.286314
ZBTB32	3.71447	3.18348	5.68353	1.14933	0	9.05474
ZBTB38	1.75588	3.43546	2.08683	2.23297	1.22004	6.46687
ZBTB48	0.907065	0.533618	0.907065	1.54122	0	1.24786
ZBTB7A	0.697896	1.06868	2.20661	1.37677	0.245322	2.39081
ZBTB7B	0.231645	0.177901	0.231645	0.181552	0.177901	0.0382122
ZDHHC13	0.0427081	0.910226	0.0427081	0.157301	0.379965	0.142767
ZEB1	2.28898	2.1543	2.61806	3.75986	1.25307	7.61351
ZEB2	2.63004	2.24039	4.03391	1.58888	2.64636	8.53734
ZFHX3	0.40606	0.280407	0.40606	0.216426	0.280407	0.158016
ZFP36	1.02474	2.09264	0.768842	1.53888	0	2.26947
ZFP36L1	1.21741	1.59746	2.60487	0.817267	1.77116	4.2263
ZFP36L2	1.32643	1.35007	1.08924	1.8394	1.26685	3.33868
ZFP37	0.00987473	0.00987473	0.00987473	0.00987473	0.00987473	6.25271e-08
ZFPM2	7.08096	0.964458	2.00117	0.795971	0.19513	6.72656
ZFX /// ZFY	0.801204	0.410333	1.03155	0.801204	0	0.764206
ZFX	0.02903	0.02903	0.02903	0.02903	0.02903	1.14368e-05
ZHX2	0.874648	0.835527	1.0916	0.893491	0.835527	1.65651
ZHX3	2.13176	0.695577	2.54855	2.59523	0	4.19682
ZIC1	3.6415	2.96404	1.09254	1.48931	0.626815	5.69799
ZKSCAN1	0.0913471	0.0913471	0.0913471	0.248226	0.0913471	0.00646175
ZKSCAN3	0.0971603	0.0971603	0.0971603	0.0971603	0.0971603	0.00253599
ZKSCAN4	0.00751111	0.155247	0.155247	0.00751111	0.124163	0.00184195
ZKSCAN5	0.0164129	0.0164129	0.0164129	0.0164129	0	2.51942e-07
ZMIZ2	0.261233	0.358657	0.261233	0.358657	0.261233	0.134489
ZMYND8	0.805388	1.52199	0.52257	0.52257	0.757719	1.3979
ZNF117	0.219972	0.219972	0.12296	0.219972	0.219972	0.0384949
ZNF131	0.0831521	0.0831521	0.0831521	0.0831521	0.0831521	0.00132513
ZNF132	0.399868	0.512578	0.42935	0.301788	0	0.17337
ZNF133	0.0590375	0.0762033	0.0762033	0.164266	0.0762033	0.00188039
ZNF134	0.0230199	0.0230199	0.0230199	0.0230199	0.0230199	3.79702e-06
ZNF135	0	0	0	0	0	0
ZNF136	0	0	0	0	0	0
ZNF137	0.0353736	0.0353736	0.0353736	0.0353736	0	1.01377e-05
ZNF14	1.98979	1.38824	1.08173	1.38824	1.30628	3.55586
ZNF140	2.8536	0.25334	0.0403913	0.437303	0	1.06556
ZNF141	1.03419	0.669253	0.669253	0.669253	0	0.762972
ZNF142	0.0235751	0.0442717	0.141303	0.212906	0.141303	0.00461579
ZNF143	0.188236	0.188236	0.188236	0.188236	0.188236	0.0310463
ZNF148	0	0	0	0	0	0
ZNF154	0.305341	0.305341	0.796821	0.320451	0.305341	0.302795
ZNF155	0.455715	0.0328481	0.584858	0.584858	0.122156	0.215107
ZNF157	0.264245	0.264245	0.264245	0.264245	0.264245	0.0925253
ZNF165	3.00369	2.29067	1.07915	0.877919	2.00585	5.23753
ZNF167	0.221914	0.164878	0.0701433	0.14539	0.164878	0.0150397
ZNF174	0.000198393	0.000198393	0.000198393	0.000198393	0.000198393	2.89298e-16
ZNF175	0.683551	0.592601	0.539593	0.239117	0.683551	0.608624
ZNF180	0.00203677	0.00203677	0.00203677	0.00203677	0.00203677	2.51625e-11
ZNF187	0.00480479	0.00480479	0.00480479	0.00480479	0.290849	0.000372432
ZNF189	0.000132479	0.000132479	0.000132479	0.000132479	0.000132479	0
ZNF192	0.112548	0.112548	0.0870788	0.712194	0.712194	0.201271
ZNF193	0.256027	0.839266	0.306145	0.342675	0.262664	0.29299
ZNF197	0.259687	0.259687	0.172048	0.259687	0.259687	0.0708129
ZNF202	0	0	0	0	0	0
ZNF207	0.0164076	0.0164076	0.0164076	0.0164076	0	2.51545e-07
ZNF211	0.000599724	0.000599724	0.000599724	0.000599724	0.000599724	5.64614e-14
ZNF215	0.425072	0.215679	0.425072	0.425072	0	0.131915
ZNF217	0.316216	0.121709	0.0692111	0.376049	0.95583	0.234236
ZNF219	0.139421	0.298836	0.171526	0.171526	0	0.0160747
ZNF226	0.17759	0.160415	0.17759	0.17759	0.166051	0.0226106
ZNF227	0	0	0	0	0	0
ZNF236	0	0	0	0	0	0
ZNF238	0.37899	0.7	0.420027	1.86311	0.504442	1.23417
ZNF24	0.553925	0.165386	1.14275	1.01129	1.19082	1.35636
ZNF253	0.549845	0.549845	0.406298	0.549845	0.549845	0.545028
ZNF263	0.563415	0.435148	0.45089	0.563415	0.703212	0.597748
ZNF268	0.00269829	0.19783	0.319453	0.0469173	0	0.00473213
ZNF274	0.358018	0.561191	0.230213	0.201239	0.358018	0.192698
ZNF277	0.00293505	0.00293505	0.00293505	0.00293505	0.00293505	1.55018e-10
ZNF281	0.0313158	0.0313158	0.0313158	0.505258	0.479448	0.0489802
ZNF282	0	0	0	0	0	0
ZNF287	0.191136	0.43931	0.43931	0.43931	0.271086	0.215016
ZNF292	0.00894177	0.00894177	0.00894177	0.00894177	0.679511	0.0116037
ZNF3	0.147788	1.10634	1.10634	1.08712	0.332194	1.18153
ZNF323	0.829436	1.09239	0.829436	0.547922	0	0.902493
ZNF33B	0.0962295	0.0971772	0.0971772	0.106143	0.106143	0.00292096
ZNF345	0.0115072	0.0115072	0.0115072	0.0115072	0.425506	0.00224297
ZNF35	0.0289417	1.57767	0.0289417	0.0289417	0.0289417	0.188086
ZNF350	1.45201	0.627866	1.03876	1.70804	0.512362	2.20864
ZNF354A	0.0737097	0.0737097	0.0737097	0.0737097	0.845697	0.0586401
ZNF37A /// ZNF37B	0.277327	0.123907	0.144324	0.277327	0	0.0193865
ZNF384	0.327537	0.402247	0.402247	0.379896	0.327537	0.234386
ZNF394	0.00822849	0.710558	0.00822849	0.00822849	0.489169	0.0733202
ZNF41	0.173002	0.110118	0.313171	0.313171	0	0.027586
ZNF423	0.574229	0.332795	0.227188	0.574229	0.233377	0.269558
ZNF434	0	0	0	0	0	0
ZNF443	0.39639	0.666474	0.683551	0.665502	0.683551	0.791376
ZNF444	3.89246	0.102893	0.919476	0.919476	0	2.56343
ZNF446	0	0	0	0	0	0
ZNF45	0.00268971	0.00268971	0.00268971	0.00268971	0.0606935	3.80485e-07
ZNF593	0.000219527	0.000219527	0.000219527	0.000219527	0.000219527	3.37515e-16
ZNF675	0	0	0	0	0	0
ZNF80	0.0974942	0.0974942	0.0974942	0.0974942	0.0974942	0.00257196
ZNF81	0.222979	0	0.222979	0	0	0.00177917
ZNF83	0	0	0	0	0	0
ZNF85	0.003692	0.003692	0.003692	0.003692	0.003692	4.8469e-10
ZNF91	0.479879	0.290983	0.290983	1.14257	1.08526	0.897205
ZNF93	0.152345	0.208401	0.152345	0.152345	0.208401	0.0239941
ZNHIT3	0.151945	0.151945	0.0940077	0.0940077	0	0.00266926
ZSCAN12	1.51968	0.25156	1.06819	0.268297	0	0.79793
ZSCAN16	1.0674	0.962992	1.21911	1.71995	0.989715	2.65457
ZSCAN2	0.0207396	0	0	0	0	8.63791e-10
ZSCAN5A	0	0	0	0	0	0
hsa-let-7d*	1.73243	1.00116	1.7185	2.49906	0	3.39934
hsa-let-7g*	2.12897	0.631832	1.6315	0.840329	0	2.13391
hsa-miR-10b*	0.127249	1.01744	0	0	0	0.0593244
hsa-miR-1307*	0.833812	0.153104	0.349884	0.000256101	0	0.0958945
hsa-miR-1307*	0.833812	0.153104	0.349884	0.000256101	0	0.0958945
hsa-miR-133a*	0.760162	1.01829	1.1885	1.1885	1.73807	2.60657
hsa-miR-138*	1.86883	1.13453	2.13694	1.84903	0.721416	3.99063
hsa-miR-140*	1.20707	1.91391	0.777541	1.69855	0.631594	2.8534
hsa-miR-146b*	1.95259	0.251199	2.60221	0.109696	0	1.91485
hsa-miR-154*	0	0	0	0	0	0
hsa-miR-17*	0.171493	0.171493	0.865601	1.38743	0	0.540496
hsa-miR-181a*	1.2594	1.5274	1.35141	0.995991	0.694905	2.55965
hsa-miR-182*	0.670487	0.670487	0.666454	0.636719	0	0.563198
hsa-miR-185*	1.60828	0.484961	0.491915	0.404724	0.395063	0.950618
hsa-miR-18a*	0.119662	0.0721126	0.119662	0.119662	0	0.00154372
hsa-miR-191*	1.20371	1.2217	1.18362	1.27478	0	1.89311
hsa-miR-199b*	3.09421	3.84018	1.85663	2.38353	1.34015	7.99404
hsa-miR-19a*	0.800029	0.545766	3.06463	1.0131	0	2.26835
hsa-miR-19b*	1.5329	0.609866	1.93414	1.94078	0	2.6975
hsa-miR-200a*	0.529802	0.256863	0.261473	0.261473	0.529802	0.234369
hsa-miR-222*	0.706732	2.12398	2.64853	0.947152	0.475749	3.36176
hsa-miR-23a*	1.2739	0.505277	1.18408	1.21078	0.713337	1.89554
hsa-miR-24*	0.62867	0.895815	1.28483	0.866636	0.539873	1.4522
hsa-miR-24*	0.62867	0.895815	1.28483	0.866636	0.539873	1.4522
hsa-miR-26b*	1.15191	1.06783	1.69426	0.423314	0	1.53019
hsa-miR-29a*	0.293829	1.41692	1.5867	1.57	1.47582	2.9388
hsa-miR-29b*	0.00829849	0.0144196	0.00829849	0.174719	0.174719	0.000907988
hsa-miR-302a*	1.64249	1.69726	1.28555	2.55177	0	3.5735
hsa-miR-302b*	1.03452	0.546612	0.930583	1.03452	0	1.04315
hsa-miR-302c*	1.39667	1.22011	0.856438	1.52397	0	1.97065
hsa-miR-30a*	6.51091	2.88913	7.09364	5.96997	0	16.9549
hsa-miR-30d*	1.538	1.53264	1.87659	1.53251	0.421753	3.36127
hsa-miR-30e*	0.397964	0.369905	0.81277	0.397964	0	0.282723
hsa-miR-337*	0.695438	0.531267	1.81423	0.0678861	0	0.798516
hsa-miR-345*	0.894623	0.656904	0.894623	0.663393	0.589828	1.13332
hsa-miR-34b*	3.11916	0.487887	3.34202	3.17888	0	5.95964
hsa-miR-373*	0	0	0	0	0	0
hsa-miR-376c*	0.821717	0.969224	0.969224	0	0	0.619282
hsa-miR-378*	0.270906	1.74575	1.06001	0.339944	0	0.968583
hsa-miR-378*	0.270906	1.74575	1.06001	0.339944	0	0.968583
hsa-miR-380*	1.2242	1.27192	1.78901	1.96557	0	2.86979
hsa-miR-411*	0.451664	0.354678	0.492224	0.354678	1.54087	0.844606
hsa-miR-421*	1.99162	0.550937	2.03916	2.51631	0.570178	3.9571
hsa-miR-422a*	0.140043	0	0.819466	0.892925	0	0.238722
hsa-miR-425*	2.26088	1.27249	1.43076	1.00394	0.527772	3.05322
hsa-miR-432*	0.441949	0	0.305059	0.555106	0.441949	0.203606
hsa-miR-433*	0.0756448	0.260149	0.357749	0.260149	0	0.0324799
hsa-miR-450a*	1.24771	0.36634	0.991526	1.25481	0	1.2304
hsa-miR-452*	1.74583	0.794122	1.04229	1.73043	0	2.19007
hsa-miR-453*	1.49035	0.180285	1.19939	0.984555	0	1.22686
hsa-miR-454*	2.35721	0.30086	0.795037	0.795037	0.773965	1.9878
hsa-miR-454*	2.35721	0.30086	0.795037	0.795037	0.773965	1.9878
hsa-miR-487a*	1.36783	0.0915265	0.539287	0.295333	0	0.406196
hsa-miR-488*	0.61082	0.61082	0.491386	0.491386	0	0.36928
hsa-miR-493*	0.976457	1.08528	0.259499	0.449269	1.07964	1.22416
hsa-miR-496*	0.998619	0.267666	1.20029	0.998619	0	0.996341
hsa-miR-500*	0.367813	1.27045	0.65611	0.797287	0.620185	1.14076
hsa-miR-503*	0.928916	0.986071	0.972943	0.615991	0.49664	1.31668
hsa-miR-505*	0.0160978	0.0112397	0.120696	0.0160978	0	2.0394e-05
hsa-miR-517c*	0.84758	0.350595	0.84758	0.84758	0	0.685921
hsa-miR-518a*	0.031634	0.031634	0.031634	0.031634	0	5.96599e-06
hsa-miR-518c*	0	1.46312	0	0	0	0.124977
hsa-miR-518e*	0	0.193048	0	0.193048	0	0.000967104
hsa-miR-518f*	0.0798575	0.646751	0.772502	0.772502	0	0.396848
hsa-miR-518f*	0.0798575	0.646751	0.772502	0.772502	0	0.396848
hsa-miR-519a*	0.209981	0.209981	0.209981	0.209981	0	0.0208588
hsa-miR-519d*	0	0.392732	0.92287	0	0	0.0913442
hsa-miR-519e*	0.429846	0.483378	0.483378	0.524188	0.483378	0.453498
hsa-miR-519e*	0.429846	0.483378	0.483378	0.524188	0.483378	0.453498
hsa-miR-520c*	0	0.760591	1.15143	1.15143	0	0.774342
hsa-miR-526b*	0.170314	0	0.170314	0.170314	0	0.00311664
hsa-miR-527*	2.18356	0.601599	1.33929	0.672508	1.14453	2.64163
hsa-miR-527*	2.18356	0.601599	1.33929	0.672508	1.14453	2.64163
hsa-miR-545*	1.33394	0.502927	0.524993	1.01983	0.51145	1.25041
hsa-miR-550*	0.44519	0	1.33796	0.492381	0	0.398481
hsa-miR-570*	0.667742	0.0832477	1.20725	0.575755	0.749255	0.893639
hsa-miR-579*	4.0269	1.04074	2.29052	2.26746	0	5.54147
hsa-miR-589*	0	0	0	0	0	0
hsa-miR-593*	1.37935	0	0.911261	1.53252	0	1.20774
hsa-miR-616*	0.403662	0.209634	1.01978	0.515393	1.59251	1.15819
hsa-miR-624*	1.78354	0.477936	2.45367	0.99886	0	2.47625
hsa-miR-629*	0.077474	0.077474	0.077474	0.077474	0	0.00037152
hsa-miR-636*	2.16667	0.576057	2.26094	1.86892	0	3.33913
hsa-miR-652*	1.74922	0.31783	4.76856	0.486895	0	3.6864
hsa-miR-653*	1.22843	0.193639	0.261066	0.151146	0.261066	0.32627
hsa-miR-671*	0.716875	1.62434	0.73601	0.946291	0.509662	1.65808
hsa-miR-7*	0.875259	1.20362	1.77158	0.875259	0	1.78622
hsa-miR-9*	0.412065	1.09239	1.00389	0.788496	0	0.901192
hsa-miR-92a*	0.386511	0.185372	0.799008	0.185372	0.386511	0.269897
hsa-miR-101	1.73829	0.798083	1.32134	1.32766	0	2.10091
hsa-miR-105	0.0794975	0.457691	0.899604	0.0794975	0	0.138424
hsa-miR-106a	2.64948	0.881228	2.46927	0.805145	0	3.28759
hsa-miR-1185	2.37874	0.891308	1.97529	1.44306	0	3.19877
hsa-miR-125b	1.54367	0.233881	1.54367	0.772722	0	1.37504
hsa-miR-126	0.492497	1.29935	0.909108	0.737032	0.633508	1.36095
hsa-miR-127-3p	1.12356	1.24254	1.12356	1.24254	0	1.79057
hsa-miR-1283	0.235851	0.87215	0.594587	0.157332	0.353398	0.372888
hsa-miR-1323	0.355856	0.340544	0.34746	0.355856	0	0.109853
hsa-miR-140-5p	1.09065	0.176335	1.09065	1.13751	1.09065	1.69287
hsa-miR-146b-5p	0.674062	2.15016	2.79763	2.03228	0.603837	4.42588
hsa-miR-147	2.3963	0.271576	1.78857	0	0	1.60767
hsa-miR-151-3p	0.401255	0.388683	0.686881	0.998458	0	0.485077
hsa-miR-155	2.13983	1.59962	3.66847	2.36484	0	5.66354
hsa-miR-18b	1.6013	2.20426	2.20426	2.41283	1.06177	5.42469
hsa-miR-193a-3p	0.472696	0.223938	0.472696	0.498583	0.472696	0.343854
hsa-miR-193a-5p	2.05043	3.01129	2.8362	2.73476	0	6.3837
hsa-miR-193b	1.3896	3.23575	3.46492	2.21237	0	6.10599
hsa-miR-198	0.150134	0.150134	0.150134	0.150134	0	0.00594017
hsa-miR-199b-5p	1.28636	1.65993	1.6287	0.434851	0	1.97935
hsa-miR-202	2.23941	0.292544	1.1221	0.687909	0	1.5332
hsa-miR-211	1.25721	1.22832	2.37684	1.32909	2.11396	4.46394
hsa-miR-215	3.08952	0.22665	1.11875	0.563438	0.360258	2.22243
hsa-miR-217	0.179088	0	0.188856	0.188856	0	0.0044054
hsa-miR-219-5p	0.285347	0.156051	0.0135279	0.0204319	0.24418	0.0118639
hsa-miR-220a	0.339498	0.339498	0.318588	0.396953	0	0.108661
hsa-miR-224	1.7679	3.6789	1.77836	1.65	0.853413	5.62684
hsa-miR-28-3p	0.493073	0.119936	0.0517701	0.227571	0	0.025822
hsa-miR-28-5p	2.30406	0	2.33153	0.358783	0	1.96871
hsa-miR-297	0.496873	1.28014	0.707921	0.658513	1.40327	1.66702
hsa-miR-299-3p	0.932537	0.157588	1.54286	1.17076	0	1.19599
hsa-miR-299-5p	1.14747	1.04074	2.28667	0.418976	1.14747	2.71488
hsa-miR-320a	0.209191	0.209191	0.206592	0.206592	0	0.0201282
hsa-miR-324-3p	0.0495654	0.0495654	0.0426209	0.0426209	0	3.51021e-05
hsa-miR-325	1.38801	0.0887263	1.4184	0.321965	0	0.857168
hsa-miR-329	0	0	0	0	0	0
hsa-miR-330-3p	0.0491237	0.0491237	0.0491237	0.0491237	0.144707	0.000566842
hsa-miR-335	3.36955	2.13799	0.819666	1.1529	1.1529	4.72811
hsa-miR-339-3p	1.36232	0.597889	0.597889	0.784015	0	0.92649
hsa-miR-33a	0.21446	0.198445	0.21446	0.198445	0	0.0196344
hsa-miR-33b	0	0	0	0	0	0
hsa-miR-346	0.200127	0.023849	0.0465316	0.200127	0.200127	0.0091056
hsa-miR-34c-5p	0.0899202	0.0899202	0.608137	0.0899202	0	0.0243878
hsa-miR-361-5p	0.672189	0.0695519	0.672189	0	0	0.113156
hsa-miR-362-5p	0.543904	0.543904	0.800731	0.528601	0	0.459199
hsa-miR-371-3p	0.424619	0.318425	0.673459	0.828107	0	0.385675
hsa-miR-372	1.22011	1.6933	2.72647	2.94466	0.794603	5.33783
hsa-miR-373	0.411812	0	0.368283	0.186921	0	0.0340501
hsa-miR-374a	0.26432	1.12164	0.921737	0.546612	0	0.666148
hsa-miR-376a	0.320648	0.670368	1.34627	0.385179	2.25109	1.95443
hsa-miR-376b	0.0904795	0.0933469	0.0933469	0	0	0.000226148
hsa-miR-380	0.101115	0.630162	0.555558	1.01913	0	0.411244
hsa-miR-383	1.22206	1.19863	1.2517	0.973324	0	1.73269
hsa-miR-384	2.26674	0.945057	1.94235	0.254456	0.324228	2.48985
hsa-miR-412	1.03633	0.89594	0.897867	0.755716	0	1.06628
hsa-miR-424	1.06078	1.40533	2.91729	3.35502	0.672474	5.36399
hsa-miR-429	0.465944	0.520945	0.465944	0.439626	0	0.252325
hsa-miR-432	1.04002	0.455032	0	0.843516	0	0.425092
hsa-miR-449b	1.42409	0.721955	1.41142	0	1.04251	1.70227
hsa-miR-455-5p	2.46829	0.983996	2.59526	2.33483	0.595167	5.00833
hsa-miR-483-3p	1.16008	0.571847	1.52536	0.321965	0	1.06241
hsa-miR-483-5p	2.22856	0.531283	2.35432	2.17317	0	3.65904
hsa-miR-485-3p	0.219225	0.674971	1.23428	0.300223	0	0.4643
hsa-miR-485-5p	0	0	0	0	0	0
hsa-miR-486-5p	0.408703	0.929632	0.569216	1.49434	0.569216	1.29842
hsa-miR-487a	0	0.760337	0.296859	0	0	0.0458622
hsa-miR-489	2.43183	0.785697	2.30874	0.366273	0	2.60586
hsa-miR-490-3p	0.581899	0.581899	0.295253	0.295253	0	0.206815
hsa-miR-491-5p	1.36232	0.256863	0.671489	0.555106	0	0.661856
hsa-miR-492	0.173486	0.0456832	0.173486	0.173486	0	0.004707
hsa-miR-493	0.676195	0.578129	1.27225	0.974343	0	1.0169
hsa-miR-498	0.676355	0.376138	0.745091	0.48544	0.522757	0.641842
hsa-miR-499-5p	3.06093	1.18853	2.96582	3.20215	0.756684	6.84256
hsa-miR-501-5p	0.453419	0.453419	0.0363225	0.453419	0	0.10913
hsa-miR-502-5p	1.88713	0.415603	0.673041	0.490426	1.50845	1.95519
hsa-miR-503	1.70185	1.85782	1.87989	3.6675	0.661784	5.66028
hsa-miR-506	0.12772	0.0887263	0	0.439776	0	0.00837473
hsa-miR-507	0.293931	0.236759	0.293931	0.168493	0.293931	0.0854699
hsa-miR-508-3p	0.24263	0.399963	0.780006	0.639149	0.639149	0.590395
hsa-miR-509-3p	0.40911	0.902568	1.00736	0.57617	2.20643	2.04272
hsa-miR-510	2.46554	0.603665	0.619842	0.634159	0.427847	1.80325
hsa-miR-511	0.331593	0.44618	0.724051	0.450914	0	0.273438
hsa-miR-512-3p	0.87153	0.867394	1.54286	0.87153	0.87153	1.98968
hsa-miR-512-5p	0.627742	0.411825	0.769157	0.397049	0	0.36983
hsa-miR-513a-5p	0.891156	0.545666	0.876701	0.931421	0	0.872459
hsa-miR-514	0.46489	0.423314	0.749995	0.693688	0	0.422242
hsa-miR-515-3p	0.586377	0.259145	0.800731	0.259145	0.586377	0.492518
hsa-miR-515-5p	0.821717	0.969224	0.969224	0.548994	0	0.908052
hsa-miR-516a-3p,hsa-miR-516b*	0	0	0	0	0	0
hsa-miR-516a-5p	1.64933	1.68215	2.14881	1.24736	1.13461	4.11042
hsa-miR-516b	0.228772	0	0.159075	0	0	0.000986019
hsa-miR-517a,hsa-miR-517b*	0	0	0	0	0	0
hsa-miR-517c	0.68255	0.68255	0.494045	0.322066	0	0.359949
hsa-miR-518a-3p	0.219037	0.344012	0.219037	0.803054	0	0.15685
hsa-miR-518a-5p,hsa-miR-527	0	0	0	0	0	0
hsa-miR-518b	0.348516	0.348516	0.348516	0.348516	0	0.108553
hsa-miR-518c	0.39151	0	0.92287	0	0	0.0910885
hsa-miR-518d-3p	0.958996	0.969183	0.584064	0.135788	0	0.565046
hsa-miR-519a	0.739965	0.765945	0.533815	0.411736	0.543344	0.738233
hsa-miR-519b-3p	0.133053	0.133053	0.133053	0.133053	0	0.00367589
hsa-miR-519c-3p	0.49718	1.55544	0.642548	1.10408	1.00967	1.84229
hsa-miR-519c-5p,hsa-miR-519b-5p,hsa-miR-522*	0	0	0	0	0	0
hsa-miR-520a-3p	0.815005	0.758111	2.05598	1.61471	0	2.14173
hsa-miR-520a-5p	0.477679	0.186745	1.01029	1.10345	0	0.62815
hsa-miR-520d-3p	0.327171	0.340854	0.340854	0.340854	0	0.0986383
hsa-miR-520d-5p	0.336649	0.304393	0.991655	0.925346	0.925346	1.00679
hsa-miR-520e	0	0.707677	0	0	0	0.0111486
hsa-miR-520g,hsa-miR-520h	0	0	0	0	0	0
hsa-miR-521	0.791147	1.06783	0.791147	0.404527	0	0.769685
hsa-miR-522	0	0	0	0	0	0
hsa-miR-523	0.44618	0.615056	1.82537	0.102276	0	0.735142
hsa-miR-523	0.44618	0.615056	1.82537	0.102276	0	0.735142
hsa-miR-524-3p	0.357074	0.194613	0.454275	0	0	0.0388966
hsa-miR-524-5p	0	0	0	0	0	0
hsa-miR-525-3p	0.098799	0	0.668194	0.164763	0	0.029992
hsa-miR-525-5p	0.201113	0	0.637637	0.707991	0	0.146433
hsa-miR-526b	0	0.760591	0.92287	0	0	0.185096
hsa-miR-542-5p*	0.27546	0.825068	0.85507	0.369139	0	0.419198
hsa-miR-542-5p*	0.27546	0.825068	0.85507	0.369139	0	0.419198
hsa-miR-544	0	0.166051	0.166051	0	0	0.000503697
hsa-miR-548a-3p	3.85568	0.257768	2.84096	0.344904	0	3.66835
hsa-miR-548b-3p	0.287836	0.610939	0.643617	0.198445	0	0.2026
hsa-miR-548c-3p	0.19538	0	0.313525	0.437898	0	0.0316857
hsa-miR-548d-3p	0.276666	0.610939	0.276666	0.112724	0	0.0834521
hsa-miR-549	1.45661	0.985778	0.801915	0.491416	0.627802	1.54716
hsa-miR-551a	0.681387	0.681387	0.683028	0.681387	0	0.60315
hsa-miR-552	5.36799	0.0161622	1.84509	1.29023	0	4.6363
hsa-miR-553	0.150744	0.150744	0	0	0	0.000328942
hsa-miR-554	0.407973	0.0587964	0.430591	0	0	0.026331
hsa-miR-555	0.731883	0.325173	0.731883	0.0488792	0	0.233838
hsa-miR-556-5p	4.79507	0.848626	4.76908	0.975325	0.590885	7.53146
hsa-miR-557	1.0405	1.0405	1.0405	0.639183	0	1.17002
hsa-miR-558	1.3262	0.270961	2.71143	0.270961	0	1.68873
hsa-miR-559	3.18834	0.901889	3.76231	1.78387	0	5.55041
hsa-miR-561	1.74946	0.200341	0.614397	0.551674	0.565176	1.12242
hsa-miR-562	1.74583	0.151938	1.1607	0.542099	0	1.0749
hsa-miR-563	0.585149	0.531267	0.531267	0.369139	0	0.296687
hsa-miR-564	0.129078	0	0	0.0204061	0	1.31407e-05
hsa-miR-566	0.848127	0.35992	0.460294	0.415206	0	0.32175
hsa-miR-567	0.911293	0.976057	0.765518	0.674164	0	0.918037
hsa-miR-569	0.162827	0.162827	0.138813	0.162827	0	0.00703964
hsa-miR-571	0.923169	1.10408	0.542945	1.31368	0	1.24475
hsa-miR-572	2.22699	1.71861	2.0518	2.17557	0	4.35781
hsa-miR-573	2.94184	1.43045	3.30373	1.33475	0	5.03547
hsa-miR-575	0.822528	0.104805	0.528054	1.06752	0	0.506672
hsa-miR-576-5p	0.863818	0.350595	0.618945	0.618945	0	0.474787
hsa-miR-577	0.0893065	0.0893065	0.0893065	0.0893065	0	0.000691999
hsa-miR-578	1.53729	0.445803	0.576015	0.445803	0	0.743514
hsa-miR-580	0.494045	0.207563	0.494045	0.259983	0	0.12314
hsa-miR-581	1.44819	0.176956	0.695438	0.176956	0	0.495127
hsa-miR-583	1.0935	0.941806	2.02692	0.430049	0.415452	1.9094
hsa-miR-584	3.47455	0.588357	5.49854	6.85977	0.829163	12.1897
hsa-miR-585	2.43183	1.48147	1.49945	0.883272	0	2.90353
hsa-miR-586	0.68377	0.0422608	1.99474	0.929276	0	1.10405
hsa-miR-587	2.6889	0.545727	2.02604	0.552281	0.810297	3.14938
hsa-miR-588	2.72781	0.420925	0.336762	1.03992	0	1.65296
hsa-miR-591	1.35198	0.838268	1.58604	1.96521	0	2.49611
hsa-miR-595	1.12986	0.233798	1.20278	0.313577	0.876498	1.16752
hsa-miR-596	0.420827	0.420827	0.420827	0.26024	0	0.140097
hsa-miR-597	0.0866711	0.209124	0.465957	0.635538	0.356157	0.206546
hsa-miR-598	0.280723	2.08712	0.280723	0.249225	0	0.68819
hsa-miR-599	1.30043	0.32711	0.821614	0.193268	0.364866	0.744755
hsa-miR-600	0.886179	2.2173	0.319963	0.800029	0	1.45708
hsa-miR-601	1.00174	1.16496	1.06424	0.882898	2.30075	2.99217
hsa-miR-602	0.069152	1.92466	0	0	0	0.288245
hsa-miR-603	0.898297	0.0876011	0.565445	0.55835	0	0.331802
hsa-miR-604	0.878587	0.373939	0.786312	0.31545	0	0.431836
hsa-miR-605	2.10417	1.23846	0.615342	1.00576	0	1.9477
hsa-miR-606	2.98011	0.0342895	1.3945	0.490964	0	1.90405
hsa-miR-607	1.73482	2.60737	2.76782	2.37863	0	5.42816
hsa-miR-608	0.329131	0.235851	0.235851	0.187992	0	0.0367166
hsa-miR-609	0.160558	0	0.0757969	0.160558	0	0.00108824
hsa-miR-610	0.0561891	0.670382	1.75665	0.895814	0	0.947281
hsa-miR-611	0.622541	0.399963	1.32246	0.838043	0	0.838558
hsa-miR-612	0.0318213	0.835836	0.0318213	0.0318213	0	0.0299416
hsa-miR-613	0.207563	0.207563	2.24445	1.14866	0	1.19871
hsa-miR-614	0.105135	0.321965	0.105135	0.41062	0.609612	0.147965
hsa-miR-617	0.287765	0	0.413157	0.297878	0.82721	0.229926
hsa-miR-618	0.691946	0.514627	0.462476	0.506153	0.457615	0.557825
hsa-miR-619	1.93711	1.28014	1.50828	0.425162	0	2.07677
hsa-miR-620	2.25127	1.2981	3.50973	1.35627	0	4.55235
hsa-miR-621	0.0512345	0.760337	0.359487	0.0512345	0	0.0729268
hsa-miR-622	1.76871	0.999429	0.865424	0.597774	0.705733	1.92945
hsa-miR-623	0.775346	0.581523	0.770679	0.88561	0	0.747831
hsa-miR-625	0.435222	0.547605	0.435222	0.31783	0.435222	0.355913
hsa-miR-626	0.911068	1.00261	0.496933	1.96557	0	1.55537
hsa-miR-627	1.28405	1.00709	2.69842	1.02668	1.07647	3.50828
hsa-miR-628-3p	1.22339	0.995594	0.561822	0.49697	0	0.890601
hsa-miR-630	2.70108	0.252027	1.24237	0.28277	0	1.62195
hsa-miR-631	0.635728	2.18929	0.658166	1.10164	0	1.69223
hsa-miR-632	1.18152	1.55544	1.01262	0	1.18152	1.92536
hsa-miR-633	0.408582	0.0342895	0.935911	0.935911	0	0.414935
hsa-miR-634	1.11694	1.11694	1.41919	0.545727	0	1.44136
hsa-miR-635	0.277103	0.248834	0.277103	0.248834	0	0.0451075
hsa-miR-637	0.420735	0.0513924	0.420735	0.0513924	0	0.0313949
hsa-miR-638	0.792681	1.05409	1.05409	1.05409	0	1.28844
hsa-miR-639	1.28202	0.347439	0.944647	0.331799	0	0.692332
hsa-miR-640	0.299364	0.293894	0.330192	0.330192	0.293894	0.146646
hsa-miR-641	0.847713	0.299107	0.868381	0.169416	0.280549	0.480537
hsa-miR-642	0.367273	0.00988054	0.13789	0.0535351	0	0.00478801
hsa-miR-643	0.0723871	0.0278268	0.0723871	0.0723871	0	0.000129637
hsa-miR-644	2.30271	0.399963	4.31874	0	0.810297	4.08622
hsa-miR-645	3.21508	0.562407	1.24716	1.40235	0	3.00149
hsa-miR-646	0	1.15273	1.27973	0	0	0.465967
hsa-miR-647	5.07174	0.712927	3.86393	1.33707	1.49206	7.96203
hsa-miR-648	3.11966	0.51879	0.846059	0.313953	0	1.83522
hsa-miR-649	0.241334	0.241334	0.0445059	0.241334	0	0.0151336
hsa-miR-650	2.97052	0.804626	2.25326	1.28028	0.889733	4.37817
hsa-miR-651	0.234801	0.176563	0.57996	0.57996	0	0.153051
hsa-miR-654-5p	0.194621	0.760337	0.450816	0.648516	2.37833	1.5921
hsa-miR-655	0	0.0940952	0.490367	0	0	0.00533941
hsa-miR-656	0.0959704	0.298599	0.0959704	0.247964	0	0.0130692
hsa-miR-657	0.970423	0.239015	0.143825	0.209335	0.314792	0.247164
hsa-miR-658	0	0	0	0	0	0
hsa-miR-659	0.264425	0.07457	0.127827	0.07457	0	0.00393758
hsa-miR-660	0.644687	0.805782	0.749995	0.590988	0.590988	0.949204
hsa-miR-661	0.336649	0.495751	0.892401	0.192825	0	0.261049
hsa-miR-662	3.72094	2.97774	1.42103	1.78464	1.37705	6.93392
hsa-miR-663	1.01144	1.01144	2.11569	0.348516	0	1.62775
hsa-miR-7	0.072553	0.205942	0.205942	0.205942	0.205942	0.0262249
hsa-miR-765	0.240672	0.524038	0.332795	0.336927	0	0.11801
hsa-miR-766	2.80886	0.295934	1.36271	1.05579	0.575564	2.75728
hsa-miR-767-3p	1.1093	0.36634	0.596826	0.639739	0.639739	0.932009
hsa-miR-767-5p	0.739026	1.4525	2.23519	0.990938	0	2.26419
hsa-miR-768-3p	0.405702	0.378953	0.247507	0.222299	1.26798	0.506461
hsa-miR-768-5p	0.661769	0.212783	1.07814	1.07814	0	0.757111
hsa-miR-769-3p	1.32427	0.116022	2.09648	0.774169	0.755615	2.01845
hsa-miR-769-5p	0.258388	0.258388	0.258388	0.398809	0	0.0642733
hsa-miR-770-5p	0.527024	0.267666	0.371471	0.430108	0	0.159934
hsa-miR-802*	2.56753	0.343636	4.61017	0.343636	0	4.11257
hsa-miR-942	2.52458	1.65707	2.62514	0.802757	0.671981	4.44478
hsa-miR-95	1.17452	1.50383	0.962735	2.34384	0.536451	3.07245
hsa-let-7a	0.183551	0.388761	0.257457	0.445089	0	0.0830266
hsa-let-7b	1.02301	0.138623	1.17784	0.536626	0	0.677163
hsa-let-7c	0	0	0	0	0	0
hsa-let-7d	0.0500331	0.0500331	0.154837	0.0500331	0	0.000345936
hsa-let-7e	0.134326	0.134326	0.134326	0.134326	0	0.00381951
hsa-let-7f	0.412065	1.00602	1.03372	1.03372	0	1.00802
hsa-let-7g	1.48932	0.685754	0.690954	0.695931	0	1.05231
hsa-let-7i	0.142875	0.206901	0.206901	0.206901	0	0.0147808
hsa-miR-1	0	0	0	0	0	0
hsa-miR-100	2.78418	4.00442	3.84668	3.8986	0.612878	10.3056
hsa-miR-103	0	0.932323	0.377276	0.932323	0	0.38457
hsa-miR-106b	0.579714	0.193639	0.106931	0.770427	0	0.175439
hsa-miR-107	0.87153	0.707677	3.11731	1.10408	0	2.53894
hsa-miR-10a	1.24712	1.8194	2.43462	1.59714	0.744606	4.09507
hsa-miR-10b	0.878333	0.835836	1.56915	0.31545	0	1.07385
hsa-miR-122	4.59039	1.63496	3.8315	3.10348	0	8.55544
hsa-miR-124	1.38785	0.54035	0.49493	0.49111	0.223902	0.814264
hsa-miR-125a-5p	0.618476	0.767844	0.650302	0.991121	1.08941	1.38965
hsa-miR-128	1.12796	0.372222	1.17654	1.17654	0.374851	1.46004
hsa-miR-128	1.12796	0.372222	1.17654	1.17654	0.374851	1.46004
hsa-miR-129-3p	0.198445	0.198445	0.749995	0.198445	0	0.0976805
hsa-miR-129-5p	0.331532	0.331532	1.16288	1.48043	0	0.906498
hsa-miR-130a	1.5902	0.997964	0.702787	3.02315	1.31242	3.92429
hsa-miR-130b	1.50183	0.134188	1.50183	1.07186	0	1.4483
hsa-miR-132	0.187992	0.187992	0.786312	0.305423	0	0.126113
hsa-miR-133b	0.553796	1.25675	1.08681	0.0837934	0.253329	0.866698
hsa-miR-135a	0.271696	0.261915	0.527466	0.271696	0.271696	0.162225
hsa-miR-135b	2.37899	2.39296	3.93517	3.65078	1.4525	9.12462
hsa-miR-136	1.41033	0.795321	1.90295	1.05358	0.869663	2.70791
hsa-miR-137	3.15872	1.53514	1.30429	2.17253	0.777003	4.98395
hsa-miR-139-5p	1.4248	0	0.595614	0	0	0.298013
hsa-miR-141	1.41685	2.14571	1.39867	1.85098	2.29086	5.111
hsa-miR-142-3p	0.516149	0.529489	0.473048	1.99824	0.529489	1.34525
hsa-miR-142-5p	2.97741	0.401389	3.02108	1.38682	1.28972	5.08917
hsa-miR-143	4.91745	3.14425	5.86451	3.42197	1.48555	13.6244
hsa-miR-144	3.13649	1.65951	2.88254	1.76005	0	5.38684
hsa-miR-145	6.55127	4.5011	7.21688	2.5157	1.15871	16.4747
hsa-miR-146a	4.36571	1.77565	8.48501	3.99511	0.47487	13.8635
hsa-miR-148a	1.1569	1.20819	1.69426	1.69426	0	2.50488
hsa-miR-148b	0.348939	0.348939	0.348939	0.348939	0	0.108941
hsa-miR-149	0.0855277	0.755307	0.0855277	0.0855277	0	0.0396683
hsa-miR-150	1.84979	0.537484	2.97766	0.203891	0.308734	2.59493
hsa-miR-151-5p	4.98109	1.48047	5.41673	2.06736	0	9.2435
hsa-miR-152	0.852145	1.83491	0.0264562	1.38431	0.389879	1.62816
hsa-miR-153	0.250265	0.250265	0.677309	0.884257	0.250265	0.413948
hsa-miR-154	0.717839	0	0.331593	0.331593	0.580897	0.276719
hsa-miR-15a	0.56809	0.400171	0.400171	0.400171	0	0.211334
hsa-miR-15b	0.113859	2.2106	0.142375	0.113859	0.142375	0.601142
hsa-miR-16	0.523033	0.399645	0.448248	0.523033	0	0.252841
hsa-miR-17	0.518905	0.336649	0.771066	0.270961	0	0.25409
hsa-miR-181a	0.220307	0.172923	0.431434	0.503155	0	0.0939209
hsa-miR-181b	1.94571	0.380371	0.71894	0.71894	1.25269	1.98404
hsa-miR-181c	0	0.132064	0.302902	0.302902	0.144466	0.0248229
hsa-miR-181d	0.999888	0.17979	1.56371	0.384855	0.124327	0.876664
hsa-miR-182	1.94196	2.89159	1.80523	2.42764	0.790843	5.73381
hsa-miR-183	1.50416	0.369415	3.47274	1.85509	2.81002	5.86228
hsa-miR-184	0.251176	0.234542	0.594688	1.31448	0.372224	0.6227
hsa-miR-186	0	0.203859	0.127784	0.203859	0	0.00376824
hsa-miR-187	1.04029	0.0518117	0.741537	1.25481	0	0.787633
hsa-miR-188-5p	0.0717749	0.0717749	0.0717749	0.0717749	0.191194	0.00237861
hsa-miR-18a	0.0609855	0.221903	0.0609855	0.0609855	0.221903	0.00701656
hsa-miR-190	0.373602	0.373602	0.443209	0.443209	0.443209	0.319188
hsa-miR-192	0.615017	0.615017	0.615017	0.948314	0.161671	0.717577
hsa-miR-194	1.86846	0.719732	1.8135	1.43698	0.543518	2.96791
hsa-miR-195	1.73608	1.05513	1.54051	0.936806	0	2.15906
hsa-miR-196a	0.461178	1.26808	0.38993	0.479156	0	0.54159
hsa-miR-196b	1.2148	1.66016	0.94952	1.29601	0	2.05579
hsa-miR-197	0.168756	1.27214	0.168756	0.168756	0	0.21446
hsa-miR-199a-5p	4.48033	2.26816	3.84534	3.27252	1.68678	10.6674
hsa-miR-19a	1.33553	0.42875	0.42875	0.46489	0.53401	0.843415
hsa-miR-19b	0.367279	0.24547	0.367279	0.367279	0	0.0981101
hsa-miR-200a	2.25264	1.39	2.09402	2.18538	0.554713	4.60183
hsa-miR-200b	2.24179	1.99368	1.19077	1.56799	0	3.43243
hsa-miR-200c	1.5029	1.30667	2.1023	1.29949	0.7796	3.42991
hsa-miR-203	3.47346	1.87241	2.86015	2.16206	0.320972	6.43129
hsa-miR-204	0.823117	0.870952	3.15889	2.33509	0	3.582
hsa-miR-205	3.63839	1.11772	2.49871	2.89837	0.883353	6.7256
hsa-miR-206	0.492981	0.311814	1.12727	0.190511	0	0.336801
hsa-miR-208a	0.752339	0.462177	0.462177	0.752339	0.752339	0.837666
hsa-miR-20a	0.0630528	0.257842	0.382259	0.382259	0	0.0499871
hsa-miR-20b	1.02266	0.764088	1.20264	1.19413	0	1.43164
hsa-miR-21	2.28017	0.964085	2.21461	1.7806	0	3.62185
hsa-miR-210	0.232298	0.293716	0.0793003	0.293716	0.232298	0.0571399
hsa-miR-212	0.852557	0.824125	0.346544	0.22292	0	0.386308
hsa-miR-214	1.04284	3.14307	0.68938	1.04284	1.05739	3.41805
hsa-miR-216a	0.920375	1.14405	1.46954	0.0192709	0	1.04723
hsa-miR-218	0.44145	1.47586	1.95271	0.612404	0	1.62469
hsa-miR-22	0.609086	0.647851	1.2453	1.53155	0	1.33737
hsa-miR-221	1.45455	0.652182	1.64261	2.0999	1.44435	3.6639
hsa-miR-222	2.26956	3.76606	1.62446	2.3506	1.9897	7.54987
hsa-miR-223	4.99332	1.33783	4.9331	1.53722	0.289799	8.49521
hsa-miR-23a	1.20541	1.1968	1.06685	1.20541	0.787025	2.29531
hsa-miR-23b	1.43379	1.9759	1.43032	1.50537	0.972519	3.68281
hsa-miR-24	1.71252	1.29943	1.76048	1.40533	0.870875	3.4743
hsa-miR-25	0.735765	1.90285	1.28992	1.10841	0	1.99801
hsa-miR-26a	0.924773	0.934296	0.985847	0.985847	0	1.21237
hsa-miR-26b	0.318024	0.333638	0.333638	0.75797	0.333638	0.319217
hsa-miR-27a	1.1481	1.04869	1.17247	1.42442	1.07186	2.58617
hsa-miR-27b	0.274706	0.384922	1.33562	0.533574	0.568633	0.792435
hsa-miR-296-5p	1.27025	0.340618	3.25214	1.03021	0	2.60636
hsa-miR-29b	0.456759	1.21293	0.942372	0.103298	0.456759	0.832638
hsa-miR-29c	0.353115	0.924358	0.315678	0.281749	0.315678	0.363705
hsa-miR-301a	0.433351	0.819609	0.45401	2.01771	0	1.14843
hsa-miR-302a	1.44819	1.83303	1.41919	0.961966	0	2.43901
hsa-miR-302b	2.05043	1.55827	1.08164	1.25488	0	2.64436
hsa-miR-302c	0.894402	2.83815	0.605754	0.939825	0	2.16579
hsa-miR-302d	0	0.163791	0.296438	0.322908	0	0.016212
hsa-miR-30a	2.24929	1.46514	3.45556	3.31893	0	6.26254
hsa-miR-30b	1.023	0.695698	1.16657	1.60832	0	1.63202
hsa-miR-30c	0.424733	1.02734	0.424733	0.740965	0.516149	0.811988
hsa-miR-30d	0.628336	0.712732	1.44645	0.914062	0.712732	1.58016
hsa-miR-30e	0.296118	0.782115	0.402831	0.890094	0.072399	0.470891
hsa-miR-31	5.50339	3.9271	7.0269	4.81211	2.34339	18.0191
hsa-miR-32	0.576667	0.901203	0.850627	1.35108	0.532132	1.44958
hsa-miR-323-3p	0.420827	0.420827	0.0818647	0.482985	0	0.111424
hsa-miR-324-5p	0	0	0	0	0	0
hsa-miR-326	1.61582	0.57333	1.56644	1.22262	0	1.95763
hsa-miR-328	0	0.0227639	0.0189328	0	0	2.72571e-08
hsa-miR-331-3p	0.982104	0.0695519	0	0.417224	0	0.1264
hsa-miR-338-3p	0.685968	0.961273	0.685968	0.452477	0	0.631869
hsa-miR-339-5p	0.0762585	0.588245	0.0762585	0.0762585	0	0.0188953
hsa-miR-342-3p	2.71426	1.33083	1.93515	4.36354	0.815388	6.82983
hsa-miR-342-5p	2.96241	0.220817	1.42428	1.26657	1.10413	3.42011
hsa-miR-34a	0.582537	1.21596	0.582537	1.21596	0	1.0728
hsa-miR-363	0.441729	0.314777	0.308563	0.266274	0	0.0946715
hsa-miR-365	1.2493	1.36473	1.15442	1.38719	0.772325	2.63174
hsa-miR-367	2.02376	0.382781	1.83531	0.611071	0	1.87211
hsa-miR-369-3p	1.34105	0	0	1.36046	0	0.590689
hsa-miR-369-5p	0.184568	0.0678861	0.991655	0.7998	0	0.306758
hsa-miR-370	0	0.392732	0.454275	0.408976	0	0.0793178
hsa-miR-375	1.80129	0.582911	0.704548	1.21381	0.582911	1.89424
hsa-miR-377	1.51714	0.880129	1.25116	1.51714	1.51714	3.19444
hsa-miR-379	1.73666	0.969224	1.31365	0.8504	0	1.88367
hsa-miR-381	1.37334	0.127214	0.098799	0.164763	0	0.209913
hsa-miR-382	0.337884	0	0.303812	0.303812	0	0.0315376
hsa-miR-409-3p	0.248353	0.248353	0.211349	0.248353	0	0.0327966
hsa-miR-409-5p	0.0234325	0.832972	0.0234325	0.0234325	0	0.0269393
hsa-miR-410	0.374436	0.733342	0.885118	0.170314	0	0.352776
hsa-miR-411	2.50184	1.46136	0.931396	1.94851	0	3.31659
hsa-miR-421	0.00565543	0.58163	0.571491	0.58163	0	0.202466
hsa-miR-423-3p	0.711323	0.609778	0.711323	0.366657	0.609778	0.745579
hsa-miR-423-5p	0.789814	0.728165	1.91657	0.89572	0.737998	2.01963
hsa-miR-425	0.402193	0.402193	1.23698	1.12043	0.402193	1.0535
hsa-miR-431	0.01853	0	1.20264	0.699839	0	0.262233
hsa-miR-433	0.546069	2.04297	0.936981	0.392893	0	1.26623
hsa-miR-448	2.51188	0.420727	2.68268	0.178503	0	2.534
hsa-miR-449a	1.97863	0.601513	0.500104	0.436509	0.436509	1.28739
hsa-miR-451	2.61076	1.46172	2.28708	0.791991	0.283794	3.7744
hsa-miR-484	0.271237	0.271237	0.271237	0.271237	0	0.0499173
hsa-miR-487b	10.4838	0.949158	0	0.26024	0	7.28594
hsa-miR-494	1.78134	0.482189	0.950128	0.303305	0	1.02617
hsa-miR-495	0.194275	0.194275	0.10307	0.10307	0	0.0057166
hsa-miR-497	1.67131	1.92375	0.987251	0.504889	0	2.03273
hsa-miR-504	0.957177	0.957177	0.957177	0.865213	0	1.15565
hsa-miR-532-5p	0.421451	0.413545	0.413545	0.232524	0	0.129438
hsa-miR-539	0.223738	0.23954	1.01262	0.710006	0	0.361826
hsa-miR-542-3p	0.384718	0.503892	0.539387	0.539387	0.539387	0.499318
hsa-miR-543	3.63072	0.63169	1.29334	0.98836	0	3.08958
hsa-miR-551b	0.878736	1.5467	1.5467	0.544406	0	1.64712
hsa-miR-568	1.89079	0.386796	1.18509	0.823247	0	1.49708
hsa-miR-574-3p	1.45141	1.82203	1.60802	2.17695	0	3.48184
hsa-miR-582-5p	1.06541	0.444628	1.84105	0.935558	0	1.49753
hsa-miR-590-5p	0.331593	0.373941	0.331593	0.331593	0	0.102824
hsa-miR-592	1.74154	0.792823	0.857364	0.422034	0.366563	1.42961
hsa-miR-615-3p	1.05215	0.51879	2.29862	1.05215	0	1.91895
hsa-miR-668	0.160478	0.515233	0.0379552	0.330369	0.445736	0.131631
hsa-miR-758	0.206654	0.0452308	0.206654	0.206654	0	0.00882078
hsa-miR-874	5.25053	0.234501	5.06296	1.40714	0.949773	8.33286
hsa-miR-877	0	0.277943	0	0	0	0.000228974
hsa-miR-9	1.05465	3.6365	1.0635	0.522903	0	2.88977
hsa-miR-92a	1.55203	0.856438	2.26877	2.20678	0	3.34788
hsa-miR-92b	0.285419	0.374659	0.846059	1.10957	0	0.549744
hsa-miR-93	1.07789	0.932506	0.856172	0.856172	0	1.14727
hsa-miR-96	0.332216	0.205799	0	0.526451	0	0.0469053
hsa-miR-98	0.735938	0.460148	0.449457	0.460148	0	0.330255
hsa-miR-99a	0.129202	1.45353	0.45242	0.80045	0.340245	0.834664
hsa-miR-99b	1.57659	0.335508	0.346345	0.457529	0	0.597698
hsa-miR-126*	3.29545	2.06547	3.278	2.20118	1.23463	7.6139
hsa-miR-202*	0.17183	0.104805	0.17183	0.322908	0	0.0153411
hsa-miR-340*	0	0	0.749995	0	0	0.0138367
hsa-miR-452*	1.74583	0.794122	1.04229	1.73043	0	2.19007
