# Supplementary material for: A Novel Network Profiling Analysis Reveals System Changes in Epithelial-Mesenchymal Transition
Source: PLoS One. 2011 Jun 7;6(6):e20804. doi: 10.1371/journal.pone.0020804 (PMC3110206; doi:10.1371/journal.pone.0020804)
Supplement: Table S8 — List of 17 putative master regulators (integral -value ) which correlated at least one or more EMT-related functions and were known to be downstream targets of TGFB1 with published evidence from Ingenuity Knowledge Base ( http://www.ingenuity.com ). (XLS) [file pone.0020804.s013.xls]

## Sheet: Sheet1
No	Putative master regulator	Content	Reference
1	ELK3	In MCF7 cells, human HER-2 [ERBB2] protein is involved in transcription of human ELK3 gene that involves human TGFB1 protein.	Wilson CA, Cajulis EE, Green JL, Olsen TM, Chung YA, Damore MA, Dering J, Calzone FJ, Slamon DJ. HER-2 overexpression differentially alters transforming growth factor-beta responses in luminal versus mesenchymal human breast cancer cells. Breast Cancer Res 2005 Jan 01;7(6):R1058-79.
2	AHR	Tgfb [TGFB1] protein increases expression of mouse Ahr mRNA in naive mouse T lymphocytes.	Mezrich JD, Fechner JH, Zhang X, Johnson BP, Burlingham WJ, Bradfield CA. An Interaction between Kynurenine and the Aryl Hydrocarbon Receptor Can Generate Regulatory T Cells. J Immunol 2010 Sep 15;185(6):3190-8.
3	FOSL1	In A549 cells, TGFB1 protein increases binding of antioxidant response element from human GAMMA-GCS [GCLC] gene and a protein-protein complex consisting of FRA1 [FOSL1] and of C JUN [JUN].	Jardine H, MacNee W, Donaldson K, Rahman I. Molecular mechanism of transforming growth factor (TGF)-beta1-induced glutathione depletion in alveolar epithelial cells. Involvement of AP-1/ARE and Fra-1. J Biol Chem 2002 Jun 14;277(24):21158-66.
4	SNAI2	Human TGFBETA1 [TGFB1] protein mediates expression of human SLUG [SNAI2] protein in A549 cells.	Shi J, Wang DM, Wang CM, Hu Y, Liu AH, Zhang YL, Sun B, Song JG. Insulin receptor substrate-1 suppresses transforming growth factor-beta1-mediated epithelial-mesenchymal transition. Cancer Res 2009 Sep 15;69(18):7180-7.
5	TBX21	TGFB1 protein decreases expression of human T-BET [TBX21] mRNA in T lymphocytes expressing human CD4 protein and human CD161 [KLRB1] protein from human cord blood.	Santarlasci V, Maggi L, Capone M, Frosali F, Querci V, De Palma R, Liotta F, Cosmi L, Maggi E, Romagnani S, Annunziato F. TGF-beta indirectly favors the development of human Th17 cells by inhibiting Th1 cells. Eur J Immunol 2009 Jan 01;39(1):207-15.
6	PAX8	Human TGFB1 protein decreases expression of mouse Pax8 mRNA in mesangial cells from mouse kidney 6 hours after initial treatment.	Sellitti DF, Puggina E, Lagranha C, Doi SQ, Pithon-Curi T, Kohn LD, Suzuki K. TGF-beta-like transcriptional effects of thyroglobulin (Tg) in mouse mesangial cells. Endocr J 2007 Jun 01;54(3):449-58.
7	HIF1A	In VSMC cells, human TGFBETA1 [TGFB1] protein increases expression of human HIF-1ALPHA [HIF1A] protein.	Gorlach A, Diebold I, Schini-Kerth VB, Berchner-Pfannschmidt U, Roth U, Brandes RP, Kietzmann T, Busse R. Thrombin activates the hypoxia-inducible factor-1 signaling pathway in vascular smooth muscle cells: Role of the p22(phox)-containing NADPH oxidase. Circ Res 2001 Jul 6;89(1):47-54.
8	ELF3	SB203580 causes little or no change in expression of human ESE-1 [ELF3] mRNA in Mda Mb 231 cells that is increased by TGFB1 protein.	Lindemann RK, Nordheim A, Dittmer J. Interfering with TGFbeta-induced Smad3 nuclear accumulation differentially affects TGFbeta-dependent gene expression. Mol Cancer 2003 Mar 19;2:20.
9	TGFB1I1	Interference of human HDAC6 gene by siRNA decreases expression of human TGFB1I1 mRNA in A549 cells that is increased by human TGFB1 protein.	Shan B, Yao TP, Nguyen HT, Zhuo Y, Levy DR, Klingsberg RC, Tao H, Palmer ML, Holder KN, Lasky JA. Requirement of HDAC6 for Transforming Growth Factor-{beta}1-induced Epithelial-Mesenchymal Transition. J Biol Chem 2008 Jul 25;283(30):21065-73.
10	PBX1	TGFB1 protein is involved in expression of human PBX1 mRNA in smooth muscle cells from leiomyoma of female human with a leiomyoma.	Luo X, Ding L, Xu J, Chegini N. Gene Expression Profiling of Leiomyoma and Myometrial Smooth Muscle Cells in Response to Transforming Growth Factor-{beta}. Endocrinology 2005 Mar 01;146(3):1097-118.
11	has-miR-143	Human TGFB1 protein increases expression of human miR-143 [hsa-miR-143] mature microRNA in LX-2 cells.	Ogawa T, Iizuka M, Sekiya Y, Yoshizato K, Ikeda K, Kawada N. Suppression of type I collagen production by microRNA-29b in cultured human stellate cells. Biochem Biophys Res Commun 2010 Jan 01;391(1):316-21.
12	SMAD3	Ren M, Zhang J, Wang B, Liu P, Jiang H, Liu G, Yin H. Qindan-capsule inhibits proliferation of adventitial fibroblasts and collagen synthesis. J Ethnopharmacol 2010 May 04;129(1):53-8.
13	BCL3	In MCF7 cells, human HER-2 [ERBB2] protein is involved in transcription of human BCL3 gene that involves human TGFB1 protein.	Wilson CA, Cajulis EE, Green JL, Olsen TM, Chung YA, Damore MA, Dering J, Calzone FJ, Slamon DJ. HER-2 overexpression differentially alters transforming growth factor-beta responses in luminal versus mesenchymal human breast cancer cells. Breast Cancer Res 2005 Jan 01;7(6):R1058-79.
14	SOX9	TGF-beta1 [TGFB1] increases expression of Sox9.	Wang CY, Chen LL, Kuo PY, Chang JL, Wang YJ, Hung SC. Apoptosis in chondrogenesis of human mesenchymal stem cells: effect of serum and medium supplements. Apoptosis 2010 Apr 01;15(4):439-49.
15	TLE4	TGFB1 protein is involved in expression of human TLE4 mRNA in smooth muscle cells from leiomyoma of female human with a leiomyoma.	Luo X, Ding L, Xu J, Chegini N. Gene Expression Profiling of Leiomyoma and Myometrial Smooth Muscle Cells in Response to Transforming Growth Factor-{beta}. Endocrinology 2005 Mar 01;146(3):1097-118.
16	NPAS2	TGFB1 protein is involved in expression of human NPAS2 mRNA in smooth muscle cells from leiomyoma of female human with a leiomyoma.	Luo X, Ding L, Xu J, Chegini N. Gene Expression Profiling of Leiomyoma and Myometrial Smooth Muscle Cells in Response to Transforming Growth Factor-{beta}. Endocrinology 2005 Mar 01;146(3):1097-118.
17	ANKRD1	Human Notch protein(s) and human TGFB1 protein increase expression of human ANKRD1 mRNA in HMEC-1 cells.	Fu Y, Chang A, Chang L, Niessen K, Eapen S, Setiadi A, Karsan A. Differential Regulation of Transforming Growth Factor {beta} Signaling Pathways by Notch in Human Endothelial Cells. J Biol Chem 2009 Jul 17;284(29):19452-62.
