# Supplementary material for: A Novel Network Profiling Analysis Reveals System Changes in Epithelial-Mesenchymal Transition
Source: PLoS One. 2011 Jun 7;6(6):e20804. doi: 10.1371/journal.pone.0020804 (PMC3110206; doi:10.1371/journal.pone.0020804)
Supplement: Table S9 — List of the changes in the regulatory effects from 1732 regulators to E-cadherin and vimentin during the EMT. (XLS) [file pone.0020804.s014.xls]

## Sheet: tab_S9
Regulator	Change in regulatory effect to E-cadherin	Rank	Change in regulatory effect to Vimentin	Rank
AATF	0	371	0.121313	552
ABT1	0.05008	305	0.129007	544
ACTN2	0.107696	273	0	758
ADNP	0	371	0.140742	532
AES	0	371	0.165938	515
AFF1	7.60094	32	1.40821	195
AFF3	0.0657136	294	0.0436918	665
AFF4	0	371	0	758
AHCTF1	0	371	0.368895	409
AHR	0.214249	225	0.254228	453
AIP	0	371	0	758
AIRE	0	371	0	758
ALS2CR8	0	371	0	758
ALX1	0.0869579	284	0.730839	302
ALX3	0	371	0	758
ALX4	0	371	0	758
ANKFY1	0	371	0	758
ANKHD1	0	371	0.0795168	597
ANKLE2	0	371	0	758
ANKRA2	0	371	0	758
ANKRD1	0	371	1.33879	205
ANKRD10	0	371	0	758
ANKRD2	0	371	0	758
ANKRD26	0.710013	135	0	758
ANKRD36	0	371	0	758
ANKRD46	0	371	0.638118	318
ANKRD49	0	371	0	758
ANKRD5	0.234837	217	0.352602	417
ANKRD53	0	371	0	758
ANKRD55	0	371	0.236423	465
ANKRD57	0.206203	229	2.849	98
ANKRD6	0.679624	140	0.252589	456
ANKRD7	0	371	0.0556406	641
ANKZF1	0	371	0	758
AR	0.976723	114	0.131155	541
ARID1A	0	371	0.120219	553
ARID3A	0	371	0.224057	470
ARID4A	0	371	0.0519981	647
ARID5A	0	371	0.896313	268
ARID5B	0	371	0.0615931	622
ARNT	0	371	0	758
ARNT2	0	371	0.247775	462
ARNTL	0.117563	271	0.436797	382
ARNTL2	0	371	0.961469	258
ASB1	0.0535347	303	0.59162	332
ASB4	0.0193543	341	0	758
ASB6	0	371	0.267464	445
ASB8	0.41923	182	0.186832	491
ASB9	0	371	0	758
ASCC1	0	371	0.817694	279
ASCL1	0	371	25.3323	3
ASCL2	0	371	0	758
ASCL3	0	371	0	758
ASH1L	0.230296	220	0.0482229	656
ASH2L	0	371	0	758
ATF1	0.124107	269	0	758
ATF2	0.668261	143	0	758
ATF3	0	371	7.20563	32
ATF4	0	371	0	758
ATF5	0	371	0	758
ATF6	0	371	0	758
ATF6B	0	371	0	758
ATF7	0	371	0	758
ATF7IP	0	371	0	758
ATN1	0	371	0	758
ATOH1	0	371	0	758
ATRX	0	371	0.480685	370
BACH1	0	371	0	758
BACH2	0.341199	192	0.75141	297
BARD1	0	371	0	758
BARX1	0	371	0	758
BARX2	0	371	0	758
BATF	1.0198	109	0	758
BATF3	0	371	4.68087	57
BAZ1B	0	371	0.202472	483
BAZ2A	0	371	1.32704	207
BCL10	2.47678	64	0.617505	324
BCL11A	0	371	4.55679	62
BCL3	6.60056	35	0.056005	638
BCL6	0	371	2.66113	104
BCLAF1	0	371	0.18596	494
BCOR	0	371	0.191804	488
BCORL1	0.0833647	285	0	758
BHLHE40	0.069655	291	2.41938	116
BHLHE41	0.558129	153	0	758
BLZF1	0	371	0	758
BMI1	0	371	0.122388	549
BNC1	0	371	0.4992	362
BPTF	0	371	0	758
BRCA1	0	371	0	758
BRCA2	0.0570761	301	0	758
BRD8	0	371	0	758
BRF1	0	371	0.0410849	671
BRF2	0	371	0	758
BRWD1	0	371	0.159462	520
BTAF1	0	371	0	758
BTF3	0	371	0	758
BTF3L1	0.0250325	332	0	758
BTG1	0	371	1.47795	177
BTG2	0	371	0.795351	287
BUD31	0	371	0	758
C19orf2	0	371	0	758
C1D	0	371	0.210443	479
C20orf191 /// LOC100131704 /// NCOR1	0	371	0	758
C2orf3	0	371	0	758
CALCOCO1	0	371	0.0927595	582
CALR	0.141296	253	0.552071	349
CAND1	0	371	0.165137	516
CAND2	0	371	0	758
CARM1	0.168469	238	0.156101	522
CASP8AP2	0	371	0	758
CBFA2T2	0.0172443	343	3.20846	86
CBFA2T3	0	371	0	758
CBFB	0	371	0	758
CBL	0	371	0	758
CBX2	0	371	0	758
CBX4	0	371	0.26157	447
CCNE1	0.344295	191	1.30034	212
CCNH	0	371	0.0725049	609
CCNT1	0	371	0.17712	502
CCNT2	0	371	0	758
CCRN4L	0	371	0.0600954	627
CDKN2A	0	371	1.42219	192
CDKN2AIP	0	371	0	758
CDKN2B	0	371	0	758
CDKN2C	1.72363	83	4.57316	61
CDKN2D	0	371	0.0598508	628
CDX1	0	371	2.08325	129
CDX2	0	371	0.392182	400
CDX4	0	371	0.143765	528
CDY1 /// CDY1B /// CDY2A /// CDY2B	0	371	0.101877	569
CDY1	0.00484121	354	0	758
CDYL	0	371	0.38317	405
CEBPA	4.4796	47	1.51099	173
CEBPB	0	371	0	758
CEBPD	6.9534	34	4.03327	72
CEBPE	0	371	0	758
CEBPG	0	371	0	758
CENPJ	0	371	0	758
CEP110	0	371	0	758
CEP290	0	371	0	758
CIAO1	0	371	0	758
CIC	0	371	0	758
CIITA	0.00239382	363	0.775453	291
CIR1	0	371	0.1216	551
CITED1	0.139968	255	0	758
CITED2	0.686063	138	0.68085	311
CLIP2	0	371	0.02005	710
CLOCK	0	371	0	758
CLPB	0	371	0.0437758	664
CNBP	0	371	0	758
CNOT2	0	371	0	758
CNOT7	0	371	0	758
CNOT8	0	371	0	758
CNTF /// ZFP91 /// ZFP91-CNTF	0	371	0	758
COPS2	0	371	0	758
COPS5	0	371	0	758
CREB1	0	371	0	758
CREB3	0.160632	243	0.913458	267
CREB3L1	1.61905	85	1.01904	243
CREB5	0	371	1.90597	146
CREBBP	0	371	0	758
CREBL2	9.15477	26	2.69194	103
CREBZF	0	371	0.486224	366
CREG1	0	371	0.393064	399
CREM	0.385592	188	1.2116	223
CRTC1	0	371	0.0296188	697
CRX	0	371	0.0189964	712
CSDA	0	371	2.16815	125
CTBP2	0	371	0.689041	308
CTCF	0	371	0	758
CTNNB1	0.0596276	300	0	758
CUX1	0	371	1.14234	229
CUX2	0	371	0	758
CXXC1	0.54611	158	1.37542	199
CYLD	0	371	0.0861643	589
DACH1	0	371	0.125453	545
DAXX	0.70884	136	0	758
DBP	0	371	0	758
DCAF6	0	371	1.99784	137
DCP1A	0	371	0.137053	536
DDIT3 /// NR1H3	0	371	0	758
DDX54	0	371	0.0559236	639
DEAF1	0	371	1.29025	215
DEK	0.131692	262	0.580977	336
DIDO1	0	371	0.0949452	579
DIP2A	0	371	0.122697	548
DLX2	0	371	0	758
DLX4	0	371	0.530103	356
DLX5	0	371	0	758
DLX6	1.73804	82	0.195637	485
DMRT1	0.175253	234	0.181476	498
DMTF1	0	371	0	758
DNAJB6 /// TMEM135	0	371	0.213072	476
DNMT3L	0	371	0	758
DR1	0	371	0	758
DRAP1	2.72297	60	0.195086	486
DUX1 /// DUX3 /// DUX5	0	371	0	758
DUX3 /// DUX4 /// FRG2C /// HPX-2 /// LOC100134409 /// LOC652119 /// LOC653543 /// LOC653544 /// LOC653545 /// LOC728410	0.00443485	356	0	758
E2F1	0	371	0.187479	489
E2F2	0	371	0	758
E2F3	0.0341458	326	0	758
E2F4	0	371	0	758
E2F5	0	371	0	758
E2F6	0	371	0.526317	357
E4F1	0	371	0.986171	247
EAF2	0.360622	189	0	758
ECD	0	371	0	758
ECSIT	0	371	0.496265	364
EDF1	0	371	0.0908155	585
EED	0	371	0	758
EGR1	0	371	2.1745	124
EGR2	0	371	0	758
EGR3	0	371	0.094187	580
EGR4	0	371	0	758
EHF	8.23127	29	10.5101	20
EHMT1	0	371	0	758
EHMT2	0.0609374	297	0	758
EID1	0	371	0.172186	506
ELF1	0	371	0	758
ELF2	0	371	0	758
ELF3	13.5804	12	9.46362	22
ELF4	0	371	0	758
ELF5	0	371	0.922137	266
ELK1	0	371	0	758
ELK3	0	371	2.86826	96
ELK4	0	371	0	758
ELL	0	371	0	758
ELL2	0.237033	216	0	758
ELL3 /// SERINC4	0.0801115	286	2.15058	127
EMX1	0	371	0	758
EMX2	2.13224	70	0.53028	355
EN1	0	371	0.336236	423
EN2	0	371	0.285976	439
ENO1	0	371	2.00592	135
EP300	0.300299	205	0	758
EPAS1	0.178659	232	0	758
ERCC6	0	371	0	758
ERCC8	0	371	0.184074	497
ERF	0	371	0.0500835	652
ERG	0.177917	233	0.753254	296
ESR1	0	371	0.645804	316
ESR2	0	371	0.158758	521
ESRRA	0	371	1.2335	221
ESRRB	0	371	0.00619018	735
ESRRG	0.0268462	331	4.91618	54
ETS1	0	371	0	758
ETS2	0	371	5.12502	52
ETV1	0	371	11.178	18
ETV3	0.00112296	367	0	758
ETV4	0.175137	235	3.0011	93
ETV5	0	371	10.201	21
ETV6	0	371	0	758
ETV7	0	371	0	758
EVX1	0	371	0.00484577	738
EWSR1 /// FLI1	0.0786055	287	0.0272003	699
EZH2	0.394059	186	0	758
FAM172A	0	371	1.46797	181
FAM36A /// HOXA7	0	371	0.160258	519
FBXW7	0.167427	239	0	758
FEM1B	0	371	0	758
FEM1C	0.731116	133	0	758
FEV	0	371	5.20064	50
FHL5	0	371	0	758
FLI1	0.996672	113	0	758
FOS	0	371	2.02603	133
FOSB	0	371	4.57377	60
FOSL1	0	371	1.48671	176
FOSL2	0	371	0	758
FOXA1	11.69	17	5.92975	45
FOXA2	17.2601	10	5.97014	44
FOXB1	0	371	0	758
FOXC1	0.844097	123	0	758
FOXC2	0	371	0	758
FOXD1	3.179	56	0	758
FOXD2	0	371	0	758
FOXD3	0	371	0.00430746	740
FOXD4 /// FOXD4L1	0.00307871	359	0	758
FOXE1	0	371	0	758
FOXE3	0	371	0	758
FOXF1	0	371	0.012151	725
FOXF2	0	371	0	758
FOXG1	0	371	4.46106	63
FOXH1	0	371	0	758
FOXI1	0	371	0	758
FOXJ1	0	371	0.164057	517
FOXJ2	5.13771	45	0.67695	312
FOXJ3	0	371	0.124461	547
FOXK2	0	371	0	758
FOXL1	0	371	0	758
FOXL2	0	371	0.0307863	694
FOXM1	0	371	0	758
FOXN1	0	371	0	758
FOXN2	0	371	0.0563156	636
FOXN3	1.85566	78	0	758
FOXO1	0	371	2.25349	123
FOXO3 /// FOXO3B	0	371	0.178937	501
FOXO4	0.474979	170	0	758
FOXP3	0.0347191	323	0	758
FUBP1	0.155849	248	0	758
FUBP3	0	371	0	758
FUS	0	371	0	758
GABPA	0	371	0.28872	438
GABPB1	0	371	0	758
GAS7	0	371	1.36509	201
GATA1	1.55724	86	0.00215577	746
GATA2	0	371	4.15008	70
GATA3	1.18406	99	6.49014	39
GATA4	0	371	0.689897	307
GATA6	0.426541	180	0.498866	363
GATAD2A	0	371	0	758
GBX1	0	371	0	758
GBX2	0	371	0	758
GCM1	0	371	0	758
GCM2	0	371	0.0102922	728
GFI1	0	371	1.38194	198
GFI1B	0	371	0.133427	540
GLI1	0	371	0	758
GLI2	0	371	0	758
GLI3	9.57518	25	3.33622	83
GMEB1	0	371	0	758
GMEB2	0	371	0	758
GPN1	0	371	0.750009	298
GRHL2	64.1266	3	17.498	9
GRLF1	0	371	0.577103	337
GSC2	0	371	0	758
GTF2A1	0	371	0	758
GTF2A1L /// STON1 /// STON1-GTF2A1L	0.000935618	368	0	758
GTF2A2	0	371	0	758
GTF2B	0	371	0	758
GTF2E1	0	371	0	758
GTF2E2	0.139225	256	0.0610049	625
GTF2F1	0	371	0.0356767	683
GTF2F2	0.48297	169	0	758
GTF2H1	0	371	0	758
GTF2H2 /// GTF2H2B /// GTF2H2C /// GTF2H2D	0.323277	199	0	758
GTF2H3	0	371	1.56625	169
GTF2H4	0.158787	247	0	758
GTF2I /// GTF2IP1 /// LOC100093631	1.01416	110	0	758
GTF2I	0	371	0.142893	530
GTF2IRD1	0.410222	184	0.978474	248
GTF3A	0.0159576	345	0	758
GTF3C1	0	371	0.08104	596
GTF3C2	0	371	0.0256757	702
GTF3C3	0	371	0	758
GTF3C4	0	371	0	758
GTF3C5	0	371	0	758
HAND1	0	371	5.25819	49
HAND2	0	371	0	758
HBP1	0	371	0.462769	376
HCFC1	0.679646	139	0	758
HCFC2	0.887809	122	0.732187	300
HCLS1	0	371	0	758
HDAC1	0	371	1.25901	217
HDAC11	0	371	0	758
HDAC2	0	371	0	758
HDAC3	0	371	0.0638304	618
HDAC4	0.321429	200	1.69039	154
HDAC5	0	371	0	758
HDAC6	0	371	0.554196	347
HDAC7	0	371	0	758
HDAC9	0	371	0	758
HES1	5.75673	39	1.81786	148
HES2	0	371	0.41664	388
HESX1	0.00246059	361	0	758
HEXIM1	0.240836	213	1.60503	167
HEY1	5.20388	43	0.176206	503
HEY2	0	371	0	758
HEYL	0	371	0	758
HHEX	0.305976	203	0.0579736	629
HIC1	0	371	0.0309821	693
HIF1A	0	371	1.2799	216
HIF3A	0	371	0.112828	561
HIRA	0	371	0	758
HIVEP1	0	371	0.67076	313
HIVEP2	2.49477	63	0.0389867	677
HIVEP3	0	371	0	758
HLF	0	371	0	758
HLTF	0	371	1.42375	191
HLX	0.525853	163	1.24598	219
HMBOX1	0	371	0	758
HMG20A	4.47347	48	1.43544	187
HMG20B	0.472891	171	1.44109	186
HMGA1	0.130232	264	3.89321	75
HMGA2	1.39697	93	13.6062	13
HMGB2	0	371	4.1745	69
HMGN1	0	371	0	758
HMX1	0	371	0.0166916	717
HNF1A	0.00396473	358	0.0402763	674
HNF1B	11.0809	20	0.655175	315
HNF4A	0	371	0	758
HNF4G	0	371	0	758
HNRNPD	0	371	0	758
HOPX	0	371	0	758
HOXA1	1.96985	76	0.794919	288
HOXA10	0	371	0	758
HOXA11	0.968175	116	0	758
HOXA2	0	371	0	758
HOXA3	0	371	0	758
HOXA4	0	371	0	758
HOXA5	0	371	0	758
HOXA6	0	371	0	758
HOXA9	0	371	0	758
HOXB1	0	371	0	758
HOXB13	0	371	0.0543395	644
HOXB2	0	371	0	758
HOXB3	0	371	0	758
HOXB5	0	371	2.35396	119
HOXB6	0	371	3.17635	88
HOXB7	0	371	1.96221	139
HOXB8	0.0136573	346	0.0501234	651
HOXB9	0.0060108	353	0	758
HOXC10	0	371	0	758
HOXC11	0	371	0	758
HOXC13	1.5476	87	0	758
HOXC4	0	371	0	758
HOXC5	0	371	0	758
HOXC6	0	371	0	758
HOXC8	0	371	0	758
HOXD1	0	371	0	758
HOXD10	0	371	0	758
HOXD11	0	371	0	758
HOXD12	0.0233759	336	0	758
HOXD13	0	371	0	758
HOXD3	0	371	0.0933239	581
HOXD4	0	371	0	758
HOXD9	0	371	0	758
HR	0	371	0.0454543	660
HSBP1	0	371	0.013202	723
HSF1	0	371	0.0290099	698
HSF2	0.0885808	283	0.597193	330
HSF4	0	371	0.0362829	682
HTATIP2	0	371	3.98628	73
HTATSF1	0	371	0.214467	475
HTT	1.37241	94	0	758
HUWE1	0	371	0.0953648	577
ID1	0.808754	126	3.10839	90
ID2 /// ID2B	0.285239	208	3.34947	82
ID2	0	371	1.43516	188
ID3	4.11895	49	1.71367	152
ID4	1.86766	77	2.3399	120
IFI16	1.05288	107	7.85827	29
IKZF1	0	371	0	758
IKZF2	0	371	0.0567517	635
IKZF3	0	371	0	758
IKZF4	0	371	0	758
ILF2	0	371	0	758
ILF3	0	371	0	758
ING1	0	371	0.0736806	606
ING2	0	371	0.387379	402
INVS	0.0986498	279	0	758
IRF1	2.02691	74	0	758
IRF2	0	371	0	758
IRF2BP1	0	371	0.253718	455
IRF3	0.526286	162	0.233126	467
IRF4	0.961619	117	0.619937	323
IRF5	0	371	0.37482	406
IRF6	101.039	1	30.3567	2
IRF7	0	371	0	758
IRF8	0	371	0.383297	404
IRF9	0	371	0	758
IRX4	0.530639	160	0.0658774	616
IRX5	0	371	0	758
ISL1	0	371	0.170512	508
JARID2	0.551689	155	0.077942	600
JUN	0.21274	226	1.9173	144
JUNB	0	371	0.57494	338
JUND	0	371	0	758
KANK1	0	371	0.972224	252
KANK2	0.4383	177	0.256167	450
KAT2B	0.935722	120	1.48806	175
KAT5	0	371	0.212857	477
KDM4A	0	371	0.439237	381
KDM5A	0	371	0.0312999	691
KDM5B	0	371	0	758
KEAP1	0	371	1.25325	218
KHDRBS1	0.034397	325	0	758
KIDINS220	0	371	0	758
KLF1	0	371	0.347233	419
KLF10	0	371	0	758
KLF11	0	371	0.588769	334
KLF12	0	371	0.0520521	646
KLF13	0.447327	176	1.38663	197
KLF15	0	371	0	758
KLF2	0	371	0	758
KLF3	0.0210064	339	0.0385264	678
KLF4	26.2759	7	5.69669	47
KLF5	12.4194	15	16.5656	10
KLF6	0	371	3.27258	85
KLF7	0	371	6.27171	41
KLF9	0	371	2.62328	105
LASS2	0	371	0.0736365	607
LASS4	0	371	0.115881	558
LASS6	0	371	1.7972	149
LBA1	0	371	0	758
LBH	0.00267149	360	1.45476	182
LBX1	0	371	0	758
LDB1	0	371	0	758
LDB2	0.550533	156	0.114758	560
LEF1	0	371	0.141471	531
LHX1	0	371	0	758
LHX2	0.747161	132	0	758
LHX3	0	371	0.338222	421
LHX5	0	371	0.00545338	737
LHX6	0	371	0.280186	440
LITAF	0	371	0	758
LMCD1	0	371	0.400613	396
LMO1	0	371	0.0526789	645
LMO3	1.36523	95	0.0468935	658
LMO4	0	371	2.97048	94
LMX1B	0	371	0	758
LOC161527 /// PML	0	371	0	758
LOC441454 /// PTMA /// PTMAP7	0.151881	250	0.783886	290
LOC652346 /// PML	0	371	0	758
LOC653390 /// LOC730092 /// RRN3	0	371	0	758
LOC729991-MEF2B /// MEF2B	0.0662388	293	1.90648	145
LRCH4	0	371	1.98798	138
LRRFIP1	0.1224	270	1.79712	150
LSR	46.8935	5	13.0725	14
LYL1	0.237879	215	0	758
LZTR1	0	371	0.187205	490
LZTS1	0.692984	137	0	758
MAF	0.778644	129	0.824884	277
MAFB	0	371	0	758
MAFF	0	371	8.56647	26
MAFG	0	371	0	758
MAFK	0	371	0.00949481	729
MAGED1	0	371	6.93373	36
MAML1	0	371	0	758
MAML3	0	371	0	758
MAX	0.601148	149	0	758
MAZ	0	371	0	758
MBD1	0	371	0.165966	514
MBD2	1.01391	111	0	758
MBTPS1	0	371	0.00552228	736
MBTPS2	0	371	0	758
MDM2	0	371	1.04108	240
MECOM	1.75188	81	3.62038	78
MECP2	0	371	0.250995	459
MED1	0	371	0.0409484	672
MED12	0	371	0	758
MED13	0	371	0.354998	413
MED14	0	371	0.426962	384
MED15	0	371	0.0754123	603
MED16	0	371	0	758
MED17	0	371	0	758
MED20	0	371	0	758
MED21	0	371	0	758
MED23	0	371	0.067335	614
MED24	0	371	0.0876893	588
MED27	0	371	0.0424515	669
MED4	0	371	1.20138	224
MED6	0	371	0	758
MED7	0	371	0	758
MEF2A	0.638769	146	0	758
MEF2C	0	371	0.546592	352
MEF2D	0	371	0	758
MEIS1	0	371	1.44583	184
MEIS2	0	371	0	758
MEN1	0	371	0.143508	529
MEOX1	0	371	0	758
MEOX2	0	371	0	758
MGA	0.675127	142	0.483643	369
MITF	1.16032	100	7.91814	28
MKL1	0.537421	159	0	758
MKL2	0	371	0.301726	434
MLL	0	371	0.0144993	719
MLL2	0	371	0	758
MLL4	0	371	0.0425467	668
MLLT1	0.00136557	364	0	758
MLLT10	0	371	0	758
MLX	0	371	0	758
MLXIPL	0	371	0.089345	587
MMS19	0	371	0.0990144	574
MNT	0	371	0.975124	251
MNX1	0	371	0.596936	331
MORF4 /// MORF4L1	0	371	0	758
MORF4L2	0	371	0.856598	275
MPHOSPH8	0.221411	222	0	758
MSC	0	371	0.403263	393
MSL3	0	371	0	758
MSRB2	0	371	0.732152	301
MSX1	0	371	0.415714	389
MSX2	0.0944319	281	0.0661821	615
MTA1	0.171339	237	0	758
MTA2	0	371	0.100344	571
MTERF	0	371	0	758
MTF1	0	371	0	758
MTF2	0	371	0	758
MXD1	0	371	0	758
MXD3	0.0412266	313	0	758
MXD4	0.62198	147	1.08371	234
MXI1	0	371	0.987038	246
MYB	12.4998	14	2.01869	134
MYBBP1A	0	371	0.0324454	687
MYBL1	0.133147	261	1.347	202
MYBL2	0	371	0.198801	484
MYC	0	371	0	758
MYCBP	0	371	1.21604	222
MYCL1	0.00990683	348	2.00116	136
MYCN	0	371	0	758
MYEF2	0.137346	258	0	758
MYF5	0	371	0	758
MYF6	0	371	0	758
MYNN	0	371	0	758
MYOD1	0	371	0	758
MYOG	0	371	0.279952	442
MYST3	0	371	0	758
MYST4	0	371	0	758
MYT1	0	371	1.67548	156
MYT1L	1.04161	108	0.260977	448
MZF1	0	371	0	758
NAB1	0	371	2.58844	107
NAB2	0.973168	115	0.598478	329
NACA /// NACAP1	0	371	1.47196	179
NANOG	0	371	0	758
NARG1	0	371	0	758
NAT8 /// NAT8B	0.017559	342	0	758
NAT8	0.409515	185	0	758
NCOA1	0	371	0.938738	263
NCOA2	0	371	0.558138	346
NCOA3	0	371	1.16938	227
NCOA4	0	371	0	758
NCOA6	0	371	0.394236	398
NCOR1	0	371	0	758
NCOR2	0	371	0	758
NEO1	0	371	0.419379	386
NEUROD1	3.27722	54	1.52763	171
NEUROD2	0	371	0	758
NEUROG1	0	371	0	758
NEUROG3	0	371	0	758
NFAT5	0	371	0.457671	377
NFATC1	0	371	0.363	412
NFATC3	0	371	0	758
NFATC4	0	371	0.603007	328
NFE2	0	371	0	758
NFE2L1	0	371	0.0611643	624
NFE2L2	0	371	0.729133	303
NFE2L3	1.10458	103	0.742907	299
NFIB	0	371	5.67167	48
NFIC	0.102779	277	1.91936	142
NFIL3	0	371	0.812536	282
NFIX	0	371	1.90324	147
NFKB1	0	371	0.0556298	642
NFKB2	0	371	0.0835403	593
NFKBIA	0.355497	190	0	758
NFKBIB	0	371	0.09862	576
NFKBIE	5.69146	40	2.02797	132
NFKBIL1	0	371	0.348929	418
NFKBIL2	0	371	0	758
NFRKB	0.167182	241	0.769935	295
NFX1	0	371	0	758
NFYA	0	371	0.728058	304
NFYB	0	371	0.0134515	722
NFYC	0	371	0	758
NHLH1	0	371	0	758
NHLH2	0	371	0.562014	342
NKRF	0	371	0.313762	427
NKX2-1	11.2103	19	2.44864	112
NKX2-2	0	371	0.976271	249
NKX2-5	0	371	0.336597	422
NKX2-8	0	371	0.0317224	688
NKX3-1	0	371	1.16309	228
NKX3-2	0	371	0	758
NKX6-1	0	371	0.0103964	727
NME1 /// NME1-NME2 /// NME2	0	371	0.563707	341
NMI	0	371	0.61093	327
NOC2L	0	371	0.0445727	663
NOTCH1	0.137528	257	0.419183	387
NOTCH2	0	371	10.5621	19
NOTCH3	0.577968	152	2.16572	126
NOTCH4	0	371	0.135298	538
NPAS1	0	371	0	758
NPAS2	0	371	0.117787	556
NPM1	0	371	0	758
NR0B1	0	371	0.353337	415
NR0B2	1.81354	79	0.937042	264
NR1D1 /// THRA	0	371	0.366689	410
NR1D2	0	371	0	758
NR1H2	0	371	0	758
NR1H4	0.0223642	338	0	758
NR1I2	0.00727412	351	0.453567	379
NR1I3	0	371	0.00054791	752
NR2C1	0	371	0.105257	566
NR2C2	0	371	0.00152409	748
NR2E1	0.0318064	328	0.772664	293
NR2E3	0	371	0	758
NR2F1	0	371	3.1907	87
NR2F2	0	371	0.885583	269
NR2F6	0	371	0.0650552	617
NR3C1	2.35414	66	0	758
NR3C2	0	371	0	758
NR4A1	0	371	2.50523	110
NR4A2	3.66288	51	2.39504	117
NR4A3	0.516437	164	1.13049	231
NR5A1	0	371	0.00409471	742
NR5A2	0	371	0	758
NR6A1	0	371	0.119675	554
NRBF2	0	371	0	758
NRF1	0	371	0.0720879	610
NRIP1	0	371	1.32926	206
NRIP2	0	371	0	758
NRL	1.19482	98	0.681994	310
NSBP1	1.06408	104	0	758
NSD1	0	371	0.553694	348
NUPR1	0	371	3.45175	80
OLIG2	0	371	0.801995	284
ONECUT1	0	371	0	758
ONECUT2	0	371	1.93632	141
OSTF1	0.61403	148	3.1358	89
OVOL1	0	371	0.022676	704
OVOL2	22.084	8	14.6755	12
PA2G4 /// PA2G4P4	0	371	0.30603	431
PA2G4	0	371	1.08117	236
PATZ1	0.340146	193	1.34685	203
PAWR	1.05978	105	8.79518	23
PAX1	0	371	0	758
PAX2	0	371	0	758
PAX3	0.555443	154	0	758
PAX4	0.468618	173	0.499407	361
PAX5	0	371	0	758
PAX6	0	371	0	758
PAX7	0	371	0.00694386	733
PAX8	2.1883	69	1.31867	209
PAX9	0	371	0.425067	385
PBX1	6.97433	33	6.09758	42
PBX2	0.167295	240	0.0578043	630
PBX3	2.09224	71	1.29601	214
PBXIP1	0	371	1.40929	194
PCBD1	0	371	0	758
PCGF2	0	371	0.0574302	633
PDLIM1	0	371	0.962031	257
PDX1	0	371	0	758
PEX14	0	371	0	758
PFDN1	0	371	0	758
PFDN5	0	371	0	758
PGR	0.07661	288	0.311068	428
PGRMC2	0	371	0.145824	525
PHB	0	371	0.137694	535
PHB2	0	371	0.0823705	595
PHF1	0	371	0.0226058	706
PHOX2A	0	371	1.65319	160
PHOX2B	0	371	1.08369	235
PHTF1	0.20708	228	0	758
PIAS1	0	371	0	758
PIAS2	1.67055	84	0.0348833	685
PIAS3	0	371	0.617261	325
PIAS4	0.16049	245	0.18007	499
PIR	0.300604	204	2.0797	130
PITX1	0	371	3.80489	77
PITX2	0	371	0.484732	368
PITX3	0	371	0.0384824	679
PKNOX1	0	371	0.073746	605
PLAG1	0	371	0	758
PLAGL1	0	371	0.0789671	599
PLAGL2	0	371	0.145767	526
PMF1	0	371	0.310726	429
POLD3	0	371	0	758
POLR2I	0	371	0.689019	309
POLR2J /// POLR2J2 /// POLR2J3 /// POLR2J4	0	371	0	758
POLR3D	0	371	0	758
POLR3E	0	371	0.636276	319
POLR3K	0	371	0	758
POU1F1	0	371	0	758
POU2AF1	0.160019	246	1.00282	245
POU2F1	0	371	0.0190374	711
POU2F2	0.0250285	333	0.568701	339
POU2F3	0.0348576	322	1.55625	170
POU3F1	0	371	0.0188344	713
POU3F2	0	371	0	758
POU3F3	0	371	0	758
POU3F4	0	371	0	758
POU4F1	0	371	0	758
POU4F2	0	371	0	758
POU4F3	0	371	0	758
POU5F1 /// POU5F1B /// POU5F1P3 /// POU5F1P4	0	371	0.138724	533
POU5F1B	0	371	0	758
POU6F1	0	371	0.0733144	608
POU6F2	0	371	0	758
PPARA	0	371	0	758
PPARD	0	371	0	758
PPARG	5.25167	42	1.30603	210
PPARGC1A	0	371	0.185579	495
PPBPL2	0	371	0	758
PPP1R13L	0.238724	214	2.92198	95
PQBP1	0	371	0	758
PRDM1	0	371	0.469386	374
PRDM10	0.0551333	302	0.353069	416
PRDM16	0	371	0	758
PRDM2	0	371	0	758
PRDM4	0	371	0.588895	333
PREB	0	371	0.0421924	670
PROP1	0	371	0	758
PROX1	7.67213	31	1.45385	183
PRPF6	0	371	0.0716661	611
PRRX1	0	371	0.406311	392
PRRX2	0	371	0.166463	513
PSMC3	0	371	0	758
PSMC5	0	371	0.168084	511
PSMD10	0	371	0	758
PSMD9	1.36214	96	0	758
PTGES2	0.154014	249	1.30581	211
PTRF	0	371	12.5535	15
PTTG1	0.261626	210	0	758
PURA	0	371	0	758
PYCARD	0.327247	198	0.102513	568
RAD54L2	0	371	0	758
RAI14	0	371	8.42126	27
RARA	0	371	0.109525	564
RARB	0	371	0	758
RARG	0	371	0	758
RAX	0	371	0.06346	620
RB1	0	371	0	758
RBBP7	0	371	0	758
RBCK1	0	371	0.305157	432
RBL1	0	371	0.0310564	692
RBL2	0	371	0	758
RBM14 /// RBM4	0	371	0	758
RBM39	0	371	0	758
RBM9	0	371	0.114895	559
RBPJ	2.65097	61	0.16872	510
RBPJL	0.00069985	370	0	758
RCAN1	0	371	0.25466	452
RCOR1	0	371	0.412533	390
REL	0	371	0.561559	344
RELA	0	371	0.0544654	643
RELB	0.0426786	310	0.370201	408
RERE	0	371	0	758
REST	0	371	0.175662	504
REXO4	0	371	0.0950843	578
RFC1	0	371	0.0149289	718
RFX1	0	371	0	758
RFX2	0	371	0	758
RFX3	0	371	0	758
RFX5	0.107691	274	0	758
RFXANK	0	371	0.203834	480
RFXAP	0	371	0	758
RING1	0.0395274	317	0	758
RLF	0	371	0	758
RNF14	0	371	0.582188	335
RNF19A	0	371	0.863573	273
RNF2	0	371	0.385333	403
RNF25	0.0436006	309	0.0755702	602
RNF4	0	371	0	758
RNF6	0	371	0	758
RNPEP /// TMEM189 /// TMEM189-UBE2V1 /// UBE2V1	0	371	0	758
RORA	0	371	0	758
RORB	0	371	0	758
RORC	0	371	0.00341815	744
RPL7	0.231519	219	0.809447	283
RREB1	1.98564	75	0.06141	623
RSF1	0	371	0.0226139	705
RUNX1 /// SH3D19	0	371	0	758
RUNX1	0	371	0	758
RUNX1T1	0	371	0.926796	265
RUNX2	0	371	0	758
RUNX3	0.39361	187	0	758
RUVBL1	0.0240533	335	0	758
RUVBL2	0.0306701	329	0.0445868	662
RXRA	0	371	0.457243	378
RXRB	0.0366572	319	0.0570347	634
RXRG	0.803641	128	0	758
RYBP	0	371	0.478159	371
SALL1	0	371	1.13286	230
SALL2	0	371	1.06419	237
SAP18	0	371	0	758
SAP30	0	371	6.52542	37
SAP30BP	0	371	0	758
SATB1	0	371	0	758
SATB2	0.842498	124	0.771851	294
SCAND1	0	371	0.0482295	655
SCAND2	0	371	0	758
SCMH1	0	371	0	758
SCML1	0	371	0	758
SCML2	0	371	0	758
SCRT1	0	371	0	758
SEPT10	0	371	8.63565	25
SERTAD2	0	371	0	758
SERTAD3	0	371	0	758
SF1	0	371	0	758
SFRS2	0	371	0.869792	272
SHOX	0	371	0	758
SHOX2	2.92259	59	2.11715	128
SIAH2	0	371	0	758
SIM1	0.126361	266	0	758
SIM2	0	371	0	758
SIN3B	0	371	0.154043	523
SIRT1	0	371	0	758
SIRT2	0.512201	165	0	758
SIX1	0	371	0	758
SIX2	0	371	1.17703	226
SIX3	0	371	0	758
SIX5	0	371	0	758
SIX6	0	371	0	758
SKIL	0	371	3.05031	91
SKP1	0	371	0	758
SLC2A4RG	0	371	0	758
SMAD1	0	371	1.02687	242
SMAD2	0	371	0.085877	590
SMAD3	0	371	4.42496	64
SMAD4	0.290304	207	0	758
SMAD5	0	371	0	758
SMAD6	0.0408748	314	0	758
SMAD7	0	371	0	758
SMAD9	0	371	0.0760133	601
SMARCA1	3.02696	58	2.44287	115
SMARCA2	0	371	0.131149	542
SMARCA4	0.0977099	280	0	758
SMARCA5	0	371	0	758
SMARCC1	0	371	0	758
SMARCC2	0.435847	178	0.0909317	584
SMARCD1	0	371	0.0314812	689
SMARCD2	0	371	0.036671	680
SMARCD3	1.40723	92	4.67708	58
SMARCE1	0.10794	272	0	758
SNAI1	0	371	0	758
SNAI2	9.74389	24	1.42513	190
SNAPC2	0	371	0	758
SNAPC4	0.0476908	306	0	758
SNAPC5	0	371	0	758
SNCAIP	1.24335	97	0.365865	411
SNW1	0	371	0.0992068	572
SOX1	0	371	0	758
SOX10	1.00052	112	1.49074	174
SOX11	0.450774	174	0	758
SOX12	0.0425573	311	0	758
SOX13	1.49161	89	0	758
SOX14	0	371	0.00149413	749
SOX15	0.657805	144	2.44479	114
SOX17	1.05878	106	0.561978	343
SOX18	0	371	0	758
SOX2	0	371	0	758
SOX21	0	371	0	758
SOX3	0	371	0	758
SOX30	0	371	0.0505223	650
SOX4	4.98607	46	0	758
SOX5	0	371	0	758
SOX9	5.96523	36	2.83212	99
SP1	0	371	0	758
SP100	0	371	0	758
SP140	0	371	0.786506	289
SP2	0	371	0	758
SP3	0	371	0.638173	317
SP4	0	371	0	758
SPDEF	0.331428	197	6.0362	43
SPEN	0	371	0	758
SPI1	0.52846	161	0.075095	604
SPIB	0	371	0.489252	365
SQSTM1	0	371	1.47246	178
SRCAP	0	371	0.524878	358
SREBF1	0	371	1.34302	204
SREBF2	0	371	0.0511831	649
SRF	0.0194959	340	0	758
SRY	0	371	0	758
SS18L1	0	371	0.242383	464
SSBP2	3.8676	50	0.967272	255
SSBP3	0	371	0.216124	472
SSRP1	0.0474398	307	1.11714	232
SSX1	0	371	0	758
SSX2 /// SSX3 /// SSX5 /// SSX7 /// SSX9	0	371	0	758
SSX2	0	371	0	758
ST18	0.0894596	282	7.19143	33
STAT1	0	371	0	758
STAT2	0	371	0	758
STAT3	0	371	0.958418	259
STAT4	0	371	0.314619	426
STAT5A	0	371	0.96788	254
STAT5B	2.28591	67	0.399523	397
STAT6	0	371	0	758
SUB1	0	371	0.00768402	732
SUPT16H	0	371	0.826421	276
SUPT3H	0	371	0.268671	444
SUPT4H1	0	371	0.103512	567
SUPT5H	5.15824	44	0.544699	353
SUPT6H	0	371	1.91864	143
SUV39H2	0.0356879	320	0	758
T	0	371	0	758
TADA2L	0	371	0.0605744	626
TADA3L	0	371	0	758
TAF1	0	371	0	758
TAF10	0	371	0	758
TAF11	0.0372676	318	0	758
TAF12	0	371	0	758
TAF13	0	371	0.0637014	619
TAF15	0.134476	260	0.48537	367
TAF1A	0	371	0	758
TAF1B	0	371	0.124604	546
TAF1C	0	371	0	758
TAF2	0	371	0	758
TAF4	0	371	1.36571	200
TAF4B	0	371	0.0314702	690
TAF5	0.0163495	344	0	758
TAF5L	0.469603	172	0	758
TAF6	0	371	0.0857117	591
TAF6L	0	371	0	758
TAF7	1.43975	90	0	758
TAF7L	0	371	0	758
TAF9	0	371	0.30645	430
TAF9B	0	371	0	758
TAL1	0	371	0.0403922	673
TANC2	0.234016	218	0.558359	345
TARBP1	0	371	0	758
TARDBP	0	371	0.211522	478
TAX1BP3	0	371	0	758
TBL1XR1	0	371	0	758
TBP	0	371	0	758
TBPL1	0	371	0	758
TBR1	0	371	0	758
TBX1	0	371	0.112071	563
TBX10	0.0298692	330	0	758
TBX19	0	371	0.280109	441
TBX2	0	371	0.166599	512
TBX21	0	371	0	758
TBX3	0	371	3.45269	79
TBX4	0	371	0	758
TBX5	0.0403662	316	0	758
TBX6	0	371	0	758
TCEA1	0.103956	276	0	758
TCEA2	0.224328	221	0.954786	260
TCEAL1	0	371	0	758
TCEB1	0	371	0	758
TCEB2	0.128298	265	0	758
TCEB3	0	371	0.0394003	675
TCEB3B	0.0042368	357	0	758
TCERG1	0	371	0	758
TCF12	0.337924	194	1.40381	196
TCF15	0	371	0.224765	469
TCF20	0	371	0.551346	350
TCF21	0.00698822	352	0	758
TCF25	0	371	0	758
TCF3	1.79127	80	0	758
TCF4	14.1523	11	3.95633	74
TCF7	0.678104	141	0	758
TCF7L1	0	371	1.66288	158
TCF7L2	0	371	0	758
TCFL5	0.42578	181	0.0846905	592
TEAD1	0	371	0	758
TEAD3	0.582109	151	2.32442	121
TEAD4	0.50135	166	0.62093	322
TEF	0.052114	304	0.0793301	598
TFAM	0	371	0.0561994	637
TFAP2A	0	371	7.42517	31
TFAP2B	0	371	0.970473	253
TFAP2C	1.49213	88	8.68512	24
TFAP4	0	371	0.0306222	695
TFB1M	0	371	0.0832873	594
TFCP2	0	371	0	758
TFCP2L1	2.03076	73	0.185017	496
TFDP1	0	371	0.93895	262
TFDP2	0	371	1.41458	193
TFDP3	0	371	0.00470539	739
TFE3	11.0103	21	2.73124	102
TFEB	0	371	0.879395	270
TFEC	0.125758	267	0	758
TGFB1I1	7.75534	30	0.174186	505
TGIF1	0.493379	167	0	758
TGIF2	0.125335	268	4.2822	66
TGS1	0	371	0	758
THRAP3	0	371	0	758
THRB	0	371	0.374385	407
TIAL1	0	371	0.259106	449
TLE1	0	371	0	758
TLE2	0	371	0.0430453	667
TLE4	0.215015	224	0.814723	281
TLX1	0	371	0	758
TLX2	0	371	0.243569	463
TLX3	0	371	0.0363665	681
TMF1	0.941172	119	0	758
TNRC4	0	371	1.66548	157
TOB1	5.83466	38	4.14653	71
TP53	0	371	2.55287	109
TP53BP1	0	371	0	758
TP63	0.192124	231	4.2618	67
TP73	0	371	0.0903927	586
TRIM16	1.11733	101	6.3909	40
TRIM22	0	371	0	758
TRIM24	0	371	1.32065	208
TRIM25	0	371	0	758
TRIM27	0.102396	278	0	758
TRIM28	0	371	0	758
TRIM29	9.87124	23	12.1386	16
TRIM32	0	371	0	758
TRIM33	0	371	0	758
TRIM66	0	371	1.62299	164
TRIP11	0.064975	295	0	758
TRIP13	0.0726409	289	0	758
TRIP4	0	371	0	758
TRPS1	0.82473	125	4.70277	56
TRRAP	0	371	0	758
TSC22D1	0	371	0	758
TSC22D3	0	371	2.77988	101
TSC22D4	0	371	0.217593	471
TSG101	0	371	0	758
TTF1	0.0408396	315	0	758
TTF2	0	371	0	758
TTRAP	0.0224404	337	0.144781	527
TUB	0	371	0	758
TULP1	0	371	0.354677	414
TULP4	0.255791	211	0.517901	359
TWIST1	5.93076	37	0.975444	250
UBA52	0.0248547	334	0.0330581	686
UBE2K	0	371	0.180024	500
UBN1	0	371	0	758
UBP1	0	371	0	758
UBTF	0	371	0.0390503	676
USF2	0.76418	131	0	758
UTF1	0	371	0	758
VAV1	0	371	0	758
VAX2	0	371	0	758
VDR	0	371	1.68261	155
VENTX	1.40968	91	0.121899	550
VEZF1	0	371	0.0177845	715
VGLL1	8.5757	28	11.2067	17
VPS72	0	371	0	758
VSX1	0	371	0	758
WT1	0	371	0.856654	274
WWTR1	0	371	18.5955	7
XBP1	0.0722388	290	0.876313	271
YAF2	0	371	0.248099	461
YAP1	0.547003	157	6.96642	35
YBX1 /// YBX1P2	0	371	0	758
YBX1	0.160599	244	0	758
YEATS4	0	371	0	758
YWHAH	0	371	1.04351	239
YY1	0.418652	183	1.64438	162
ZBTB16	0.145847	252	0	758
ZBTB17	0.208196	227	0	758
ZBTB25	0	371	0.169409	509
ZBTB32	0	371	0.532152	354
ZBTB38	0	371	0.00826538	731
ZBTB48	0	371	0.255952	451
ZBTB7A	0.173892	236	0.11777	557
ZBTB7B	0	371	0	758
ZDHHC13	0	371	1.43418	189
ZEB1	50.7244	4	19.1839	6
ZEB2	10.6635	22	2.0734	131
ZFHX3	0	371	0	758
ZFP36	3.03192	57	0	758
ZFP36L1	0	371	2.44759	113
ZFP36L2	0	371	1.29842	213
ZFP37	0	371	0	758
ZFPM2	0	371	0	758
ZFX /// ZFY	0	371	0	758
ZFX	0	371	0.202878	481
ZHX2	0.31872	201	2.36851	118
ZHX3	0.27418	209	0.291045	437
ZIC1	0	371	5.88762	46
ZKSCAN1	0.95261	118	0	758
ZKSCAN3	0	371	0.0714561	612
ZKSCAN4	0	371	0	758
ZKSCAN5	0	371	0	758
ZMIZ2	0	371	0.0989646	575
ZMYND8	0	371	0.320219	425
ZNF117	0.104315	275	0	758
ZNF131	0	371	0.388788	401
ZNF132	0	371	0	758
ZNF133	0.0462152	308	0.40244	394
ZNF134	0	371	0	758
ZNF135	0	371	0.00140475	750
ZNF136	0	371	0	758
ZNF137	0	371	0	758
ZNF14	0.646462	145	0	758
ZNF140	0	371	0.0431043	666
ZNF141	0	371	0.797776	285
ZNF142	0.131482	263	0	758
ZNF143	0	371	0.0180751	714
ZNF148	0	371	0	758
ZNF154	0	371	0	758
ZNF155	0	371	0.0515273	648
ZNF157	0	371	0	758
ZNF165	11.3911	18	1.63756	163
ZNF167	0.774565	130	0.0452445	661
ZNF174	0	371	0	758
ZNF175	0.00450299	355	0	758
ZNF180	0	371	0.215066	474
ZNF187	0.806277	127	0	758
ZNF189	0	371	0.0682143	613
ZNF192	0	371	0.00393399	743
ZNF193	0	371	0.171789	507
ZNF197	0	371	0	758
ZNF202	0	371	0	758
ZNF207	0	371	0.615389	326
ZNF211	0	371	0	758
ZNF215	0	371	0	758
ZNF217	13.5299	13	3.86141	76
ZNF219	0	371	1.00653	244
ZNF226	0.135865	259	0	758
ZNF227	0	371	0	758
ZNF236	0.0600383	299	0	758
ZNF238	3.37691	53	0	758
ZNF24	0	371	0.186611	492
ZNF253	0	371	0	758
ZNF263	0	371	0	758
ZNF268	0	371	0	758
ZNF274	0	371	0.548474	351
ZNF277	0	371	2.86809	97
ZNF281	0	371	1.61362	166
ZNF282	0	371	0.0578029	631
ZNF287	0	371	0.0171351	716
ZNF292	0	371	0	758
ZNF3	0.041292	312	0.3044	433
ZNF323	0	371	0	758
ZNF33B	0	371	0	758
ZNF345	0	371	0	758
ZNF35	0	371	0	758
ZNF350	0	371	0.0577847	632
ZNF354A	0	371	0.134435	539
ZNF37A /// ZNF37B	0	371	0	758
ZNF384	0.0346365	324	0	758
ZNF394	0	371	0	758
ZNF41	0	371	0	758
ZNF423	0	371	0	758
ZNF434	0	371	0.292193	436
ZNF443	0	371	0	758
ZNF444	0.0602828	298	0	758
ZNF446	0	371	0.0500494	653
ZNF45	0	371	0.565946	340
ZNF593	0	371	0	758
ZNF675	0	371	0	758
ZNF80	0	371	0	758
ZNF81	0	371	0	758
ZNF83	0	371	0.475149	373
ZNF85	0	371	0	758
ZNF91	0	371	2.59379	106
ZNF93	0	371	1.7121	153
ZNHIT3	0	371	0	758
ZSCAN12	0	371	0	758
ZSCAN16	0	371	0	758
ZSCAN2	0	371	0	758
ZSCAN5A	0	371	0	758
hsa-let-7d*	0	371	0	758
hsa-let-7g*	0	371	0	758
hsa-miR-10b*	0	371	0	758
hsa-miR-1307*	0	371	0	758
hsa-miR-1307*	0	371	0	758
hsa-miR-133a*	0	371	0	758
hsa-miR-138*	0	371	1.47145	180
hsa-miR-140*	0.711804	134	0.469374	375
hsa-miR-146b*	0	371	0	758
hsa-miR-154*	0	371	0	758
hsa-miR-17*	0	371	0	758
hsa-miR-181a*	0	371	0.00224138	745
hsa-miR-182*	0	371	0.202682	482
hsa-miR-185*	0	371	0	758
hsa-miR-18a*	0	371	0	758
hsa-miR-191*	0	371	0	758
hsa-miR-199b*	0.335705	195	0.796058	286
hsa-miR-19a*	0	371	0	758
hsa-miR-19b*	0	371	0	758
hsa-miR-200a*	0	371	0	758
hsa-miR-222*	0	371	0.00428481	741
hsa-miR-23a*	0	371	0.022014	707
hsa-miR-24*	0	371	2.79015	100
hsa-miR-24*	0	371	0	758
hsa-miR-26b*	0	371	0	758
hsa-miR-29a*	0	371	1.0482	238
hsa-miR-29b*	0	371	0.0257471	700
hsa-miR-302a*	0	371	0	758
hsa-miR-302b*	0	371	0	758
hsa-miR-302c*	0	371	0	758
hsa-miR-30a*	0	371	0	758
hsa-miR-30d*	0	371	0.146577	524
hsa-miR-30e*	0	371	0.943631	261
hsa-miR-337*	0	371	0	758
hsa-miR-345*	0.00243182	362	0	758
hsa-miR-34b*	0	371	0	758
hsa-miR-373*	0	371	0	758
hsa-miR-376c*	0	371	0	758
hsa-miR-378*	0	371	0.216042	473
hsa-miR-378*	0	371	0	758
hsa-miR-380*	0	371	0.162067	518
hsa-miR-411*	0	371	0	758
hsa-miR-421*	0	371	0	758
hsa-miR-422a*	0	371	0	758
hsa-miR-425*	0	371	0	758
hsa-miR-432*	0	371	0	758
hsa-miR-433*	0	371	0	758
hsa-miR-450a*	0	371	0	758
hsa-miR-452*	0	371	0	758
hsa-miR-453*	0	371	0	758
hsa-miR-454*	0	371	0	758
hsa-miR-454*	0	371	0	758
hsa-miR-487a*	0	371	0.000182278	753
hsa-miR-488*	0	371	0	758
hsa-miR-493*	0	371	0	758
hsa-miR-496*	0	371	0	758
hsa-miR-500*	0	371	0	758
hsa-miR-503*	0	371	0	758
hsa-miR-505*	0	371	0	758
hsa-miR-517c*	0	371	0	758
hsa-miR-518a*	0	371	0	758
hsa-miR-518c*	0	371	0	758
hsa-miR-518e*	0	371	0	758
hsa-miR-518f*	0	371	0	758
hsa-miR-518f*	0	371	0	758
hsa-miR-519a*	0	371	0	758
hsa-miR-519d*	0	371	0	758
hsa-miR-519e*	0	371	0	758
hsa-miR-519e*	0	371	0	758
hsa-miR-520c*	0	371	0	758
hsa-miR-526b*	0	371	0	758
hsa-miR-527*	0.00775798	349	0	758
hsa-miR-527*	0	371	0	758
hsa-miR-545*	0	371	0	758
hsa-miR-550*	0	371	0	758
hsa-miR-570*	0	371	0	758
hsa-miR-579*	0	371	0	758
hsa-miR-589*	0	371	0	758
hsa-miR-593*	0	371	0	758
hsa-miR-616*	0	371	0	758
hsa-miR-624*	0.000886364	369	0	758
hsa-miR-629*	0	371	0	758
hsa-miR-636*	0	371	0	758
hsa-miR-652*	0	371	0	758
hsa-miR-653*	0	371	0	758
hsa-miR-671*	0	371	0	758
hsa-miR-7*	0	371	0	758
hsa-miR-9*	0	371	1.62198	165
hsa-miR-92a*	0	371	0	758
hsa-miR-101	0	371	3.38146	81
hsa-miR-105	0	371	0.434878	383
hsa-miR-106a	0	371	2.49627	111
hsa-miR-1185	0	371	0	758
hsa-miR-125b	0	371	1.0964	233
hsa-miR-126	0	371	0	758
hsa-miR-127-3p	0	371	0	758
hsa-miR-1283	0	371	0.00635837	734
hsa-miR-1323	0	371	0	758
hsa-miR-140-5p	0	371	0	758
hsa-miR-146b-5p	0	371	1.51825	172
hsa-miR-147	0	371	0	758
hsa-miR-151-3p	0	371	0	758
hsa-miR-155	0	371	0	758
hsa-miR-18b	0	371	0	758
hsa-miR-193a-3p	0	371	0	758
hsa-miR-193a-5p	0	371	4.17647	68
hsa-miR-193b	0	371	0	758
hsa-miR-198	0	371	0.254107	454
hsa-miR-199b-5p	0	371	0	758
hsa-miR-202	0	371	0.00169914	747
hsa-miR-211	8.85797	27	0.81528	280
hsa-miR-215	5.29136	41	0.136039	537
hsa-miR-217	0	371	0	758
hsa-miR-219-5p	0	371	0	758
hsa-miR-220a	0	371	0	758
hsa-miR-224	0	371	0.706519	305
hsa-miR-28-3p	0	371	0	758
hsa-miR-28-5p	0	371	2.26263	122
hsa-miR-297	0	371	0	758
hsa-miR-299-3p	0	371	0	758
hsa-miR-299-5p	0	371	0	758
hsa-miR-320a	0	371	0.251019	458
hsa-miR-324-3p	0	371	0	758
hsa-miR-325	0	371	0	758
hsa-miR-329	0	371	0	758
hsa-miR-330-3p	0	371	0	758
hsa-miR-335	0	371	4.74025	55
hsa-miR-339-3p	0	371	0	758
hsa-miR-33a	0	371	0	758
hsa-miR-33b	0	371	0	758
hsa-miR-346	0	371	0.0209635	709
hsa-miR-34c-5p	0	371	0	758
hsa-miR-361-5p	0	371	0	758
hsa-miR-362-5p	0	371	0	758
hsa-miR-371-3p	0	371	0	758
hsa-miR-372	0	371	0	758
hsa-miR-373	0.0669293	292	0.772946	292
hsa-miR-374a	0	371	0	758
hsa-miR-376a	0	371	0	758
hsa-miR-376b	0	371	0	758
hsa-miR-380	0	371	0	758
hsa-miR-383	0	371	0	758
hsa-miR-384	0	371	0.0144822	720
hsa-miR-412	0	371	0	758
hsa-miR-424	0	371	0.624774	321
hsa-miR-429	3.4731	52	15.4721	11
hsa-miR-432	0	371	0	758
hsa-miR-449b	0	371	0	758
hsa-miR-455-5p	0.00127268	365	0	758
hsa-miR-483-3p	0	371	0	758
hsa-miR-483-5p	0	371	0.634466	320
hsa-miR-485-3p	0	371	0	758
hsa-miR-485-5p	0	371	0	758
hsa-miR-486-5p	0	371	0	758
hsa-miR-487a	0	371	0.252137	457
hsa-miR-489	0	371	0	758
hsa-miR-490-3p	0	371	0	758
hsa-miR-491-5p	0	371	0	758
hsa-miR-492	0	371	0	758
hsa-miR-493	0	371	0	758
hsa-miR-498	0	371	0	758
hsa-miR-499-5p	0	371	0	758
hsa-miR-501-5p	0	371	0	758
hsa-miR-502-5p	0.0330041	327	0	758
hsa-miR-503	0	371	0	758
hsa-miR-506	0	371	0	758
hsa-miR-507	0	371	0	758
hsa-miR-508-3p	0	371	0	758
hsa-miR-509-3p	0	371	0	758
hsa-miR-510	0	371	0	758
hsa-miR-511	0	371	0	758
hsa-miR-512-3p	0	371	0	758
hsa-miR-512-5p	0.0134367	347	0.0246033	703
hsa-miR-513a-5p	0	371	0	758
hsa-miR-514	0	371	0	758
hsa-miR-515-3p	0.318495	202	0	758
hsa-miR-515-5p	0	371	0	758
hsa-miR-516a-3p,hsa-miR-516b*	0	371	0	758
hsa-miR-516a-5p	0	371	0	758
hsa-miR-516b	0	371	0	758
hsa-miR-517a,hsa-miR-517b*	0	371	0	758
hsa-miR-517c	0	371	0	758
hsa-miR-518a-3p	0	371	0.0121755	724
hsa-miR-518a-5p,hsa-miR-527	0	371	0	758
hsa-miR-518b	0	371	0	758
hsa-miR-518c	0	371	0	758
hsa-miR-518d-3p	0	371	0	758
hsa-miR-519a	0	371	0.514781	360
hsa-miR-519b-3p	0	371	0	758
hsa-miR-519c-3p	0	371	0	758
hsa-miR-519c-5p,hsa-miR-519b-5p,hsa-miR-522*	0	371	0	758
hsa-miR-520a-3p	0	371	0	758
hsa-miR-520a-5p	0	371	0	758
hsa-miR-520d-3p	0	371	0	758
hsa-miR-520d-5p	0	371	0	758
hsa-miR-520e	0	371	0	758
hsa-miR-520g,hsa-miR-520h	0	371	0	758
hsa-miR-521	0	371	0	758
hsa-miR-522	0	371	0	758
hsa-miR-523	0	371	0	758
hsa-miR-523	0	371	0	758
hsa-miR-524-3p	0	371	0	758
hsa-miR-524-5p	0	371	0	758
hsa-miR-525-3p	0	371	0	758
hsa-miR-525-5p	0	371	0	758
hsa-miR-526b	0	371	0	758
hsa-miR-542-5p*	0	371	0	758
hsa-miR-542-5p*	0	371	0	758
hsa-miR-544	0	371	0	758
hsa-miR-548a-3p	0	371	0	758
hsa-miR-548b-3p	0	371	0	758
hsa-miR-548c-3p	0	371	0	758
hsa-miR-548d-3p	0	371	0	758
hsa-miR-549	0	371	0.0462597	659
hsa-miR-551a	0	371	0	758
hsa-miR-552	0	371	0	758
hsa-miR-553	0	371	0	758
hsa-miR-554	0	371	0	758
hsa-miR-555	0	371	0	758
hsa-miR-556-5p	0	371	0	758
hsa-miR-557	0	371	0	758
hsa-miR-558	0	371	0	758
hsa-miR-559	0.00125506	366	0.00941974	730
hsa-miR-561	0	371	0	758
hsa-miR-562	0	371	0	758
hsa-miR-563	0	371	0	758
hsa-miR-564	0	371	0	758
hsa-miR-566	0	371	0	758
hsa-miR-567	0	371	0	758
hsa-miR-569	0	371	0	758
hsa-miR-571	0	371	0	758
hsa-miR-572	0	371	0	758
hsa-miR-573	0	371	0	758
hsa-miR-575	0	371	0	758
hsa-miR-576-5p	0	371	0	758
hsa-miR-577	0	371	0	758
hsa-miR-578	0	371	0	758
hsa-miR-580	0	371	0	758
hsa-miR-581	0	371	0	758
hsa-miR-583	0	371	0	758
hsa-miR-584	0	371	0	758
hsa-miR-585	0	371	0	758
hsa-miR-586	0	371	0	758
hsa-miR-587	0	371	0	758
hsa-miR-588	0	371	0	758
hsa-miR-591	0	371	0	758
hsa-miR-595	0	371	0	758
hsa-miR-596	0	371	0	758
hsa-miR-597	0	371	0	758
hsa-miR-598	0	371	0	758
hsa-miR-599	0	371	0	758
hsa-miR-600	0	371	0	758
hsa-miR-601	0	371	5.83e-05	757
hsa-miR-602	0	371	0	758
hsa-miR-603	0	371	0	758
hsa-miR-604	0	371	0	758
hsa-miR-605	0	371	0	758
hsa-miR-606	0	371	0	758
hsa-miR-607	0	371	0	758
hsa-miR-608	0	371	0.000165693	754
hsa-miR-609	0	371	0	758
hsa-miR-610	0	371	0	758
hsa-miR-611	0	371	8.12e-05	755
hsa-miR-612	0	371	0	758
hsa-miR-613	0	371	0	758
hsa-miR-614	0	371	0	758
hsa-miR-617	0	371	0	758
hsa-miR-618	0	371	0	758
hsa-miR-619	0	371	0	758
hsa-miR-620	0	371	0	758
hsa-miR-621	0	371	0	758
hsa-miR-622	0	371	0	758
hsa-miR-623	0	371	5.84e-05	756
hsa-miR-625	0	371	0	758
hsa-miR-626	0	371	0	758
hsa-miR-627	0	371	0	758
hsa-miR-628-3p	0	371	0	758
hsa-miR-630	0	371	0	758
hsa-miR-631	0	371	0	758
hsa-miR-632	0.00740184	350	0	758
hsa-miR-633	0	371	0	758
hsa-miR-634	0	371	0	758
hsa-miR-635	0	371	0	758
hsa-miR-637	0	371	0	758
hsa-miR-638	0	371	0	758
hsa-miR-639	0	371	0	758
hsa-miR-640	0	371	0	758
hsa-miR-641	0	371	0	758
hsa-miR-642	0	371	0.0114141	726
hsa-miR-643	0	371	0.000757659	751
hsa-miR-644	0	371	0	758
hsa-miR-645	0	371	0	758
hsa-miR-646	0	371	0	758
hsa-miR-647	0	371	0	758
hsa-miR-648	0	371	0	758
hsa-miR-649	0	371	0	758
hsa-miR-650	0	371	0	758
hsa-miR-651	0	371	0.0558118	640
hsa-miR-654-5p	0	371	0	758
hsa-miR-655	0	371	0	758
hsa-miR-656	0	371	0	758
hsa-miR-657	0	371	0	758
hsa-miR-658	0	371	0.0257186	701
hsa-miR-659	0	371	0.0920098	583
hsa-miR-660	0	371	0.100917	570
hsa-miR-661	0	371	0	758
hsa-miR-662	0	371	0	758
hsa-miR-663	0	371	0	758
hsa-miR-7	0	371	6.49429	38
hsa-miR-765	0	371	0	758
hsa-miR-766	0	371	0	758
hsa-miR-767-3p	0	371	0.0481832	657
hsa-miR-767-5p	0	371	0	758
hsa-miR-768-3p	0	371	0	758
hsa-miR-768-5p	0	371	0	758
hsa-miR-769-3p	0	371	0	758
hsa-miR-769-5p	0	371	0	758
hsa-miR-770-5p	0	371	0	758
hsa-miR-802*	0	371	0	758
hsa-miR-942	0	371	0	758
hsa-miR-95	2.08361	72	4.62862	59
hsa-let-7a	0	371	0	758
hsa-let-7b	0	371	0.229745	468
hsa-let-7c	0	371	0.299141	435
hsa-let-7d	0	371	0	758
hsa-let-7e	0	371	0	758
hsa-let-7f	0	371	0.962922	256
hsa-let-7g	0	371	0	758
hsa-let-7i	0	371	0	758
hsa-miR-1	0	371	0.107186	565
hsa-miR-100	0	371	1.72133	151
hsa-miR-103	0	371	0	758
hsa-miR-106b	0	371	0	758
hsa-miR-107	0	371	0	758
hsa-miR-10a	0	371	0	758
hsa-miR-10b	0	371	0.112306	562
hsa-miR-122	0.0353028	321	0	758
hsa-miR-124	0	371	0.341439	420
hsa-miR-125a-5p	0.448272	175	0	758
hsa-miR-128	0.140595	254	0	758
hsa-miR-128	0	371	0	758
hsa-miR-129-3p	0	371	0	758
hsa-miR-129-5p	0	371	0.406461	391
hsa-miR-130a	0	371	0	758
hsa-miR-130b	0	371	0	758
hsa-miR-132	0	371	0	758
hsa-miR-133b	0.592317	150	0.0300244	696
hsa-miR-135a	0	371	0	758
hsa-miR-135b	3.27091	55	0	758
hsa-miR-136	0	371	0	758
hsa-miR-137	2.61615	62	1.24275	220
hsa-miR-139-5p	0.332922	196	0.266784	446
hsa-miR-141	87.5845	2	40.8271	1
hsa-miR-142-3p	0	371	18.4905	8
hsa-miR-142-5p	0	371	0	758
hsa-miR-143	0	371	4.31042	65
hsa-miR-144	0	371	1.19126	225
hsa-miR-145	0	371	0.11817	555
hsa-miR-146a	0	371	0	758
hsa-miR-148a	0	371	0	758
hsa-miR-148b	0	371	0.0487303	654
hsa-miR-149	0	371	0	758
hsa-miR-150	0	371	0	758
hsa-miR-151-5p	0	371	3.31222	84
hsa-miR-152	0	371	0	758
hsa-miR-153	0	371	0	758
hsa-miR-154	0	371	0	758
hsa-miR-15a	0	371	0	758
hsa-miR-15b	0	371	0	758
hsa-miR-16	0	371	0	758
hsa-miR-17	0	371	0	758
hsa-miR-181a	0	371	0	758
hsa-miR-181b	0	371	0	758
hsa-miR-181c	0	371	0	758
hsa-miR-181d	0	371	0	758
hsa-miR-182	1.10902	102	1.03744	241
hsa-miR-183	0	371	0	758
hsa-miR-184	0	371	0	758
hsa-miR-186	0	371	0	758
hsa-miR-187	0	371	0	758
hsa-miR-188-5p	0	371	0	758
hsa-miR-18a	0	371	0	758
hsa-miR-190	0	371	0	758
hsa-miR-192	12.2952	16	1.64907	161
hsa-miR-194	0	371	0.248165	460
hsa-miR-195	0	371	0	758
hsa-miR-196a	0	371	0	758
hsa-miR-196b	0	371	0	758
hsa-miR-197	0	371	0.138208	534
hsa-miR-199a-5p	0.164904	242	1.6617	159
hsa-miR-19a	0	371	0	758
hsa-miR-19b	0	371	0	758
hsa-miR-200a	17.6969	9	0	758
hsa-miR-200b	31.5545	6	2.56432	108
hsa-miR-200c	0.915333	121	5.18634	51
hsa-miR-203	2.22758	68	7.71207	30
hsa-miR-204	0	371	0	758
hsa-miR-205	2.42387	65	19.7372	5
hsa-miR-206	0	371	0	758
hsa-miR-208a	0	371	0	758
hsa-miR-20a	0	371	0.476212	372
hsa-miR-20b	0	371	0	758
hsa-miR-21	0	371	0	758
hsa-miR-210	0	371	0	758
hsa-miR-212	0	371	0	758
hsa-miR-214	0.297254	206	0.236188	466
hsa-miR-216a	0.254958	212	0	758
hsa-miR-218	0	371	0.666613	314
hsa-miR-22	0	371	0	758
hsa-miR-221	0	371	0	758
hsa-miR-222	0	371	3.01171	92
hsa-miR-223	0.427803	179	0.014016	721
hsa-miR-23a	0	371	1.4428	185
hsa-miR-23b	0	371	0	758
hsa-miR-24	0	371	0	758
hsa-miR-25	0	371	0	758
hsa-miR-26a	0	371	0	758
hsa-miR-26b	0	371	0	758
hsa-miR-27a	0	371	0.0352951	684
hsa-miR-27b	0	371	1.95027	140
hsa-miR-296-5p	0	371	0	758
hsa-miR-29b	0	371	0	758
hsa-miR-29c	0	371	0	758
hsa-miR-301a	0	371	0	758
hsa-miR-302a	0	371	0	758
hsa-miR-302b	0	371	0	758
hsa-miR-302c	0	371	0	758
hsa-miR-302d	0	371	0	758
hsa-miR-30a	0	371	0	758
hsa-miR-30b	0	371	0.186474	493
hsa-miR-30c	0	371	0	758
hsa-miR-30d	0	371	0.704292	306
hsa-miR-30e	0	371	0.0990216	573
hsa-miR-31	0	371	5.08632	53
hsa-miR-32	0	371	0	758
hsa-miR-323-3p	0	371	0	758
hsa-miR-324-5p	0	371	0	758
hsa-miR-326	0	371	0	758
hsa-miR-328	0	371	0	758
hsa-miR-331-3p	0	371	0	758
hsa-miR-338-3p	0	371	0	758
hsa-miR-339-5p	0	371	0	758
hsa-miR-342-3p	0.146991	251	0	758
hsa-miR-342-5p	0.0622298	296	0.0215198	708
hsa-miR-34a	0	371	0	758
hsa-miR-363	0	371	0	758
hsa-miR-365	0.486974	168	0	758
hsa-miR-367	0	371	0	758
hsa-miR-369-3p	0	371	0	758
hsa-miR-369-5p	0	371	0.279394	443
hsa-miR-370	0	371	0	758
hsa-miR-375	0.195271	230	24.5349	4
hsa-miR-377	0	371	0	758
hsa-miR-379	0	371	0	758
hsa-miR-381	0	371	0	758
hsa-miR-382	0	371	0	758
hsa-miR-409-3p	0	371	0	758
hsa-miR-409-5p	0	371	0	758
hsa-miR-410	0	371	0	758
hsa-miR-411	0	371	0	758
hsa-miR-421	0	371	0	758
hsa-miR-423-3p	0	371	0.193674	487
hsa-miR-423-5p	0	371	0	758
hsa-miR-425	0	371	0.821595	278
hsa-miR-431	0	371	0	758
hsa-miR-433	0	371	0	758
hsa-miR-448	0	371	0	758
hsa-miR-449a	0	371	0	758
hsa-miR-451	0	371	0.402246	395
hsa-miR-484	0	371	0	758
hsa-miR-487b	0	371	0	758
hsa-miR-494	0	371	0	758
hsa-miR-495	0	371	0	758
hsa-miR-497	0	371	0.0632349	621
hsa-miR-504	0	371	0	758
hsa-miR-532-5p	0	371	0	758
hsa-miR-539	0	371	0	758
hsa-miR-542-3p	0	371	1.57143	168
hsa-miR-543	0	371	0	758
hsa-miR-551b	0	371	0	758
hsa-miR-568	0	371	0	758
hsa-miR-574-3p	0	371	0.334125	424
hsa-miR-582-5p	0	371	0	758
hsa-miR-590-5p	0	371	0	758
hsa-miR-592	0	371	0.130447	543
hsa-miR-615-3p	0	371	0	758
hsa-miR-668	0	371	0	758
hsa-miR-758	0	371	0	758
hsa-miR-874	0	371	0	758
hsa-miR-877	0	371	0	758
hsa-miR-9	0	371	0	758
hsa-miR-92a	0	371	0	758
hsa-miR-92b	0	371	0	758
hsa-miR-93	0	371	0	758
hsa-miR-96	0	371	0.451863	380
hsa-miR-98	0	371	0	758
hsa-miR-99a	0	371	7.08584	34
hsa-miR-99b	0	371	0	758
hsa-miR-126*	0.219614	223	0	758
hsa-miR-202*	0	371	0	758
hsa-miR-340*	0	371	0	758
hsa-miR-452*	0	371	0	758
